# Supplementary material for: Added value of anxiolytic benzodiazepines in predictive models on severe delirium in patients with acute decompensated heart failure: A retrospective analysis
Source: PLoS One. 2021 Apr 22;16(4):e0250372. doi: 10.1371/journal.pone.0250372 (PMC8062069; doi:10.1371/journal.pone.0250372)
Supplement: S1 Table — (XLS) [file pone.0250372.s001.xls]

## Sheet: dataset
Number	Age	Sex M=1, F=0	BMI (kg/m2)	Delirium	NYHA class III or IV on admission	ICU or HCU admission	Length of hospital stay (days)	Mechanical ventilation or NPPV	PCI	Cardiac surgery	BNP (pg/mL)	AST (U/L)	ALT (U/L)	γGTP (U/L)	eGFR (mL/min/1.73 m2)	Hypertension	Dyslipidemia	Hyperuricemia	Insomnia	Diabetes	Cerebrovascular disease	Depression	COPD	Anxiety disorder	Dementia	Current smoking	Habitual drinking	Diuretic	Beta-blocker	ACE-inhibitor/ARB	Pimobendan	Digoxin	Anticoagulant	Antiarrhythmic	Benzodiazepine receptor agonists for insomnia	Antihistamine	Anxiolytic benzodiazepines	Steroids	Asthma medicine	Antiepileptic	SSRI/SNRI
1	34	1	24.8734	0	0	0	45	0	0	0	273.2	33	58	46	83.2	0	1	1	0	0	0	0	0	0	0	0	0	0	1	1	0	0	0	0	0	0	0	0	0	0	0
2	88	0	19.3945	1	1	1	11	1	0	0	334.7	49	22	15	11.4	1	1	0	0	0	1	0	0	0	1	0	0	1	1	1	1	0	0	0	0	0	0	0	0	0	0
3	90	1	25	0	1	1	21	0	0	0	561.4	23	15	17	29.8	0	1	1	0	1	0	0	0	0	0	0	0	0	0	0	0	0	0	0	0	0	0	0	0	0	0
4	70	1	20.7098	0	0	1	127	0	0	0	700	29	39	51	26.3	1	1	0	1	0	1	0	0	0	0	1	1	1	1	1	1	0	1	1	1	0	0	0	0	0	0
5	74	0	22.551	0	0	1	110	0	0	0	650.3	17	10	52	61.6	0	0	0	0	0	0	0	0	0	0	0	0	1	0	0	1	0	1	0	1	0	0	0	0	0	0
6	59	1	24.6528	1	1	1	607	1	0	0	333.4	23	22	12	48.9	1	1	1	1	0	0	0	0	0	0	0	0	1	1	1	1	1	1	1	0	0	1	0	1	0	0
7	73	1	21.3741	0	1	1	109	1	0	0	334.7	31	27	105	31.9	1	1	0	1	0	0	0	0	0	0	0	1	1	1	1	1	0	1	1	0	0	0	0	0	0	0
8	79	0	23.5125	0	1	0	27	0	0	0	1427	18	24	45	56.9	0	0	0	0	0	1	0	0	0	0	0	0	1	1	1	0	1	1	0	1	0	0	0	0	0	0
9	82	1	20.1349	0	1	1	23	0	0	0	1715.5	21	19	25	36.8	1	1	1	1	1	1	0	0	0	0	0	0	1	1	1	0	0	1	0	0	0	0	0	0	0	0
10	80	0	18.8996	0	1	1	14	0	0	0	1072.3	21	24	27	15	1	1	1	0	1	0	0	0	0	0	0	0	1	1	1	0	0	1	1	0	0	0	0	0	0	0
11	82	0	22.9405	0	1	0	55	0	0	0	628.7	58	38	55	26.8	1	1	1	1	0	1	1	0	0	0	0	0	1	1	1	0	0	1	1	0	1	0	0	0	0	0
12	68	1	24.504	0	0	0	53	0	0	0	497.5	22	16	21	91.1	1	0	1	1	0	0	0	1	0	0	0	0	1	1	1	0	0	1	1	1	0	0	1	1	0	0
13	80	1	20.4688	0	1	1	21	0	0	0	836.4	30	29	33	36.7	1	1	1	0	0	1	0	0	1	0	1	1	1	1	1	0	0	1	0	1	1	0	0	0	0	0
14	64	1	20.538	0	1	1	153	0	0	0	481	21	19	33	94.2	1	1	0	1	1	1	0	0	0	0	0	0	1	1	1	1	0	1	1	0	0	0	1	0	0	0
15	84	0	17.0273	0	1	1	19	0	0	0	275.1	27	18	30	89.7	1	0	0	0	0	0	0	0	0	0	0	0	1	1	0	0	0	1	1	1	0	0	0	0	0	0
16	68	0	15.0952	0	1	0	8	0	0	0	1134.1	26	16	20	79	0	0	0	0	0	0	1	0	0	0	0	0	1	0	0	0	0	0	0	0	0	0	0	0	0	0
17	87	1	23.9463	0	1	1	8	0	0	0	930.9	23	15	45	34.1	1	1	1	1	0	1	0	0	0	0	0	1	1	1	1	0	0	1	1	0	0	0	0	0	0	0
18	82	1	24.8777	0	1	1	63	0	0	0	1518.4	11	7	64	19	1	1	1	1	1	0	0	0	0	0	0	0	1	1	0	0	0	1	1	1	0	0	0	0	1	0
19	79	0	25.4524	0	1	0	6	0	0	0	859.6	46	30	86	40.9	1	1	0	0	0	0	0	0	0	0	0	0	1	0	0	0	0	1	0	0	0	0	0	0	0	0
20	68	1	24.0092	0	1	1	28	0	0	0	484.3	19	13	38	29.7	1	1	0	0	0	1	0	0	0	0	0	0	1	1	1	0	1	1	1	0	0	1	0	0	0	0
21	79	1	24.315	0	1	1	45	0	0	0	746.1	36	14	96	36.3	1	1	1	1	0	1	0	0	0	0	0	0	1	1	0	0	0	1	0	0	0	0	0	0	0	0
22	79	0	21.0801	0	1	0	23	0	0	0	2384.6	21	8	31	32.6	1	1	1	0	0	1	1	0	0	0	0	0	1	0	1	0	0	0	1	0	0	0	0	0	0	0
23	81	1	18.6335	0	1	0	15	0	0	0	768.5	80	26	95	57.5	1	1	0	1	1	1	0	0	1	0	0	0	1	1	1	0	0	1	0	1	0	1	0	0	0	0
24	87	1	22.8125	0	1	0	17	0	0	0	195.3	18	9	17	41.8	1	1	1	1	0	1	0	1	0	0	0	1	1	0	1	0	0	1	0	0	0	0	0	1	0	0
25	89	0	17.4517	0	1	1	73	0	0	0	257.7	55	34	40	20.7	1	0	1	0	1	0	0	0	0	0	0	0	1	0	1	0	0	0	0	0	0	0	0	0	0	0
26	87	0	17.8434	0	0	0	6	0	0	0	3449.7	20	18	11	23	0	1	0	0	0	1	0	0	0	0	0	0	1	0	1	0	0	1	0	0	0	0	0	0	0	0
27	61	0	17.4569	0	0	0	24	0	0	0	3449.8	20	16	15	25	1	0	0	0	0	0	0	0	0	0	0	0	1	0	1	0	0	1	0	0	0	0	0	0	0	0
28	73	0	27.1183	0	1	0	36	0	0	0	3449.8	20	19	10	26	1	1	0	1	0	0	0	0	0	0	0	0	1	0	1	0	0	1	0	0	0	0	0	0	0	0
29	84	1	20.035	0	1	0	11	0	0	0	3449.7	20	17	13	21.2	1	0	0	1	1	0	0	0	1	0	0	0	1	0	1	0	1	1	0	0	0	0	0	0	0	0
30	77	1	18.9807	0	0	1	61	0	0	0	474.8	13	12	194	27.3	0	1	1	0	0	1	0	0	0	0	0	0	1	1	1	0	0	1	1	0	0	0	0	0	0	0
31	87	0	19.0947	0	1	0	13	0	0	0	3449.7	20	18	11	21.2	1	1	0	0	0	0	0	0	0	0	0	0	1	0	0	0	0	1	0	0	0	0	0	0	0	0
32	87	1	23.3657	0	1	0	7	0	0	0	721.9	17	7	11	33.8	1	1	1	0	0	0	0	0	1	0	0	1	1	1	1	0	1	1	0	0	0	0	0	0	0	0
33	80	0	20.2689	0	0	0	71	0	0	0	1782	35	30	165	40.3	1	1	0	1	1	0	0	0	0	0	0	0	1	1	1	1	0	1	1	0	0	0	0	0	0	0
34	72	1	22.7239	0	1	0	10	0	0	0	843.6	65	42	52	38.4	1	1	1	1	0	1	0	0	1	0	1	1	1	1	1	0	0	1	0	1	0	0	0	0	0	0
35	77	0	19.9454	0	1	1	31	0	1	0	1286.9	53	45	18	12.7	1	0	0	1	0	0	0	0	0	0	0	0	1	1	1	0	0	1	0	1	0	0	0	0	0	0
36	74	0	26.6683	0	0	0	82	0	0	0	1051.5	11	6	25	28.8	1	1	1	1	0	0	1	0	0	1	0	0	1	1	1	0	0	1	1	1	1	0	1	0	1	0
37	44	0	27.5312	0	1	1	28	0	0	0	363.6	44	58	29	69.3	0	0	0	0	0	0	0	0	0	0	0	0	0	0	0	0	0	1	0	0	0	0	0	0	0	0
38	67	0	15.3941	0	1	1	115	0	0	0	1130.3	94	24	51	54.7	1	0	1	1	0	0	0	0	0	0	0	0	1	0	1	0	0	1	0	0	0	0	0	0	0	0
39	54	1	26.8905	0	1	1	19	0	0	0	1562.4	20	32	90	41.1	1	0	0	0	1	0	0	0	0	0	0	1	1	0	1	0	0	1	1	0	0	1	0	0	0	0
40	72	0	23.0519	0	1	1	64	0	1	0	2180.8	182	64	27	58.4	0	0	0	0	0	1	0	0	0	0	0	0	1	1	1	0	0	1	1	1	0	0	0	0	0	0
41	80	0	18.8996	0	1	1	15	1	0	0	643.4	41	48	51	15.5	1	1	1	0	1	0	0	0	0	0	0	0	1	1	1	0	0	1	1	0	0	0	0	0	0	0
42	79	1	25.7971	0	1	1	32	0	0	0	466.3	18	11	21	34.5	1	0	1	0	0	0	0	0	0	0	0	0	1	0	0	0	0	1	0	0	0	0	0	0	0	0
43	92	0	22.1161	1	0	0	26	0	0	0	541.2	40	26	37	48	1	1	0	0	0	1	0	0	0	0	0	0	1	1	0	0	0	1	1	0	0	0	0	0	0	0
44	79	0	24.2954	0	1	1	9	0	0	0	898.9	57	32	90	48.2	1	1	0	0	0	0	0	0	0	0	0	0	1	0	0	0	0	1	0	0	0	0	0	0	0	0
45	81	1	30.2344	0	1	0	23	0	0	0	1358.6	21	12	16	20.8	1	1	1	1	0	0	0	0	0	0	0	0	1	1	1	0	0	1	1	0	0	0	0	0	0	0
46	85	1	18.6834	0	1	1	44	0	0	0	700	30	51	89	58.7	1	1	0	0	0	1	1	0	0	0	0	1	1	1	1	0	0	1	0	0	0	0	0	0	1	0
47	80	1	23.7259	0	1	0	10	0	0	0	51.7	30	21	31	44.8	1	1	1	0	0	1	0	0	0	0	0	1	1	0	0	0	0	1	0	1	0	0	0	0	0	0
48	61	1	32.1028	0	0	1	19	0	0	0	41.8	23	24	73	59.6	1	0	0	0	0	0	0	0	0	0	0	0	1	1	0	0	0	1	1	0	0	0	0	0	0	0
49	81	0	22.9071	0	1	0	27	0	0	0	457.2	40	16	48	33.9	0	0	1	0	0	0	0	0	0	0	0	1	1	1	0	0	0	1	1	0	0	0	0	0	0	0
50	79	0	25.7196	0	1	0	59	0	0	0	1364.9	11	11	27	35.1	1	0	0	1	0	1	0	0	0	0	0	0	0	0	1	0	0	0	0	0	0	0	0	0	0	0
51	72	1	22.0317	0	1	1	34	0	1	0	1814.8	3755	2450	40	15.8	1	1	1	0	1	1	0	0	0	0	1	1	1	1	1	1	0	1	0	0	0	0	0	0	0	0
52	91	1	24.5852	0	1	1	28	0	0	0	342.4	24	15	70	68.8	1	0	1	1	0	1	0	0	0	0	0	0	1	0	1	0	0	1	0	0	0	0	0	0	0	0
53	68	1	21.3228	0	1	1	29	0	0	0	234.6	44	27	54	26.8	0	1	0	0	0	0	0	0	0	0	0	1	1	1	1	0	0	1	1	0	1	0	0	0	0	0
54	86	1	25.0314	0	1	0	19	0	0	0	773.2	34	33	30	46.4	1	1	1	0	0	1	0	0	0	0	0	1	1	1	1	0	0	1	0	1	1	0	0	0	0	0
55	87	0	23.5117	0	1	1	14	0	1	0	1315.9	17	10	20	46.3	1	0	1	0	0	0	0	0	0	0	0	0	1	0	1	0	0	0	0	0	0	0	0	0	0	0
56	80	0	20.1793	0	1	0	36	0	0	0	3489.3	24	7	25	33.4	1	1	1	0	0	1	1	0	0	1	0	0	1	0	1	0	0	1	0	0	0	0	0	0	0	0
57	73	1	21.5793	0	1	0	10	1	0	0	169.1	38	33	86	19.5	1	1	0	1	0	0	0	0	0	0	0	0	1	1	1	1	0	1	1	1	0	0	0	0	0	0
58	74	0	24.1787	0	1	0	23	0	0	0	535.4	25	22	27	64.6	1	0	1	1	0	1	0	0	0	0	1	0	1	1	0	0	0	1	1	0	0	0	0	0	0	0
59	77	1	19.0193	0	1	1	17	0	0	0	466.7	45	33	66	62.6	0	1	0	1	1	0	0	0	0	0	1	1	1	1	1	0	1	1	1	0	0	0	0	0	0	0
60	91	0	18.6472	0	1	1	26	0	0	0	1418.3	27	19	17	75.6	1	1	1	0	0	1	1	0	0	0	0	0	1	1	1	0	0	1	1	0	0	0	0	0	0	0
61	71	1	23.1111	0	1	1	10	0	0	0	10000	1147	1217	66	9.7	1	1	0	0	1	1	0	0	0	0	0	1	1	0	0	0	0	1	1	0	0	0	0	0	0	0
62	92	0	19.616	0	1	1	11	0	0	0	796.7	23	14	14	42.9	1	1	1	0	0	1	0	0	0	0	0	0	1	0	0	0	0	1	0	0	0	0	0	0	0	0
63	89	0	19.8469	0	1	1	23	0	0	0	624.1	25	19	42	76	1	1	1	1	1	1	0	0	0	0	0	0	1	0	0	0	0	1	0	0	0	0	0	0	0	0
64	80	1	34.4531	0	1	0	47	0	0	0	1322.3	37	25	129	38.8	0	1	0	0	0	0	0	0	1	0	0	0	1	1	1	1	0	1	0	0	0	0	0	0	0	0
65	66	0	24.5165	0	0	0	37	0	0	0	263.7	21	20	27	62.7	0	1	0	1	0	0	0	0	0	0	0	0	1	1	0	0	0	1	1	0	1	0	1	0	0	0
66	91	1	17.7183	0	1	1	24	1	0	0	1503.6	24	14	25	44.8	1	1	0	1	0	0	0	0	0	0	0	1	1	1	1	0	0	1	0	0	0	0	1	0	0	0
67	80	0	17.0325	1	1	1	20	1	0	0	1613.9	31	32	27	15.8	1	1	1	0	1	0	0	0	0	0	0	0	1	1	1	1	0	1	1	0	0	0	0	0	0	0
68	74	0	25.4592	0	1	1	28	0	0	0	456.4	29	16	78	61.6	0	0	0	0	0	0	0	0	0	0	0	0	1	0	0	1	0	1	0	0	0	0	0	0	0	0
69	65	1	28.1909	0	0	1	24	0	0	0	310.2	15	19	41	51.7	1	0	0	0	0	0	0	0	0	0	0	0	1	1	1	0	0	1	1	0	0	1	0	0	0	0
70	88	1	23.6115	1	1	1	50	0	0	0	1170.9	47	26	66	41.3	0	1	0	0	1	0	0	0	0	0	0	1	1	1	1	0	1	1	1	0	0	0	0	0	0	0
71	78	1	19.6995	0	1	1	46	0	0	0	734.5	25	14	53	29	1	0	1	1	0	0	0	0	0	0	1	1	1	1	1	0	0	1	0	1	1	0	0	0	0	0
72	67	1	20.9026	0	1	1	40	0	0	0	4351.2	59	67	73	31.9	0	0	0	0	0	0	1	0	0	0	0	0	1	1	1	0	0	1	0	1	0	0	0	0	1	0
73	94	1	22.3828	0	1	0	38	0	0	0	432.3	20	14	39	60.6	1	1	0	0	1	0	0	0	0	0	0	1	1	0	0	0	0	1	0	0	1	0	0	0	0	0
74	76	0	20.8709	0	1	1	108	0	0	0	700	18	9	20	75.1	1	1	0	1	0	0	1	0	0	0	0	0	1	1	1	0	0	1	1	0	1	0	0	0	0	0
75	65	1	23.583	0	0	0	26	0	0	0	182.5	20	13	48	35.5	1	0	1	0	1	0	0	0	0	0	0	1	0	1	1	0	0	1	1	0	0	0	0	0	0	0
76	78	1	32.0386	0	0	0	12	0	0	0	248.1	20	15	26	42.8	1	0	0	0	1	0	0	0	0	0	0	0	1	1	0	0	0	1	1	0	0	0	0	0	0	0
77	74	1	21.2585	0	1	1	20	0	0	0	1110.4	31	23	428	48.9	0	1	0	0	0	0	0	0	0	0	0	0	1	0	0	0	0	1	1	0	0	0	0	0	0	0
78	76	0	16.4907	0	0	1	19	0	0	0	477.2	21	9	44	60.2	1	1	0	1	0	0	1	0	0	1	0	0	1	1	1	0	0	1	0	0	0	0	0	0	0	0
79	69	1	21.6813	0	1	1	47	0	0	0	657.1	42	35	176	44.7	1	1	1	0	0	0	0	0	0	0	1	1	1	1	1	0	0	1	1	0	0	0	0	0	0	0
80	85	0	20.544	0	1	1	44	0	0	0	459.9	14	11	15	14.3	1	1	1	0	1	1	0	0	0	0	0	0	1	1	1	0	0	1	1	0	0	0	0	0	0	0
81	82	0	19.3778	0	1	0	24	0	0	0	163.6	30	14	66	51.7	1	0	0	1	0	0	1	0	1	0	0	0	1	1	1	0	0	1	0	0	0	0	0	0	0	0
82	90	0	20.4444	0	1	0	17	0	0	0	1343.6	15	12	27	54	1	0	0	0	0	1	0	0	0	0	0	0	1	1	0	0	0	1	0	0	0	0	0	0	0	0
83	73	1	19.7801	0	1	1	26	0	1	0	2292.7	117	138	120	28.6	1	1	0	0	1	0	0	0	0	0	0	1	1	1	1	0	0	1	1	0	0	0	0	0	0	0
84	69	1	25.6896	0	0	0	14	0	0	0	244.2	20	20	43	51.9	1	0	0	0	1	0	0	0	0	0	0	1	1	1	1	0	0	1	1	0	0	0	0	0	0	0
85	49	1	31.2171	0	1	1	61	0	0	1	1908.7	35	34	138	81	1	1	0	1	0	1	0	0	0	0	0	0	1	1	1	0	1	1	0	1	0	0	0	0	0	0
86	28	1	21.1901	0	1	0	11	0	0	0	655.8	32	42	94	78.9	1	0	0	0	1	0	0	0	0	0	0	0	1	1	1	1	0	1	0	0	0	0	0	0	0	0
87	89	1	25.1559	0	1	0	17	0	0	0	593.7	58	57	48	31.8	1	1	0	0	1	0	0	1	0	0	0	0	1	1	0	0	0	1	1	0	1	0	0	1	0	0
88	62	0	20.992	0	0	0	13	0	0	0	489.3	27	24	253	95.7	0	1	1	1	0	0	1	0	1	0	1	0	1	0	0	0	0	1	0	1	0	0	0	0	0	1
89	66	0	20.872	0	1	0	13	0	0	0	365.2	26	24	71	63.6	0	0	0	0	0	0	0	0	0	0	0	0	1	1	0	0	0	1	1	0	0	0	0	0	0	0
90	65	1	17.3784	0	1	1	27	0	0	0	883.2	137	45	118	68.2	1	1	0	0	1	0	0	0	0	0	1	1	1	1	1	0	0	1	0	0	0	0	0	0	0	0
91	89	1	20.3997	0	0	0	23	0	0	1	508	43	14	43	36.5	0	0	0	0	0	0	0	0	0	0	0	1	1	1	1	0	0	1	0	0	0	0	0	0	0	0
92	85	1	17.9817	0	1	0	31	0	0	0	2560.9	14	13	46	34	1	1	0	0	0	1	1	0	0	0	0	0	1	1	1	0	0	1	0	0	0	0	0	0	1	0
93	87	1	22.1482	0	1	0	28	0	0	0	1212.2	26	18	70	24.8	1	1	1	1	0	1	0	0	0	0	0	0	1	1	1	0	0	1	1	0	0	0	0	0	0	0
94	82	0	28.9333	0	0	0	18	0	0	0	76	17	12	63	25.4	1	0	0	0	0	0	0	0	0	0	0	0	1	0	1	0	0	1	0	1	0	0	0	0	0	0
95	73	1	21.5451	0	1	1	15	0	0	0	688.4	132	90	229	23.7	1	1	0	1	0	0	0	0	0	0	0	0	1	1	1	1	0	1	1	0	0	0	0	0	0	0
96	84	1	26.358	0	0	0	31	0	0	0	424.7	20	17	29	26.2	1	1	0	0	0	1	0	1	0	0	0	0	1	1	1	0	0	1	1	0	1	0	0	1	0	0
97	88	1	20.8897	0	1	1	14	0	0	0	511.9	19	18	102	44	1	1	0	1	0	0	0	0	0	0	0	1	1	1	0	0	0	1	0	0	0	0	0	0	0	0
98	84	0	20.1665	0	1	1	36	0	0	0	1307.2	16	5	23	12.6	1	1	1	1	0	0	1	0	0	0	0	0	1	1	1	0	0	1	0	1	0	0	0	0	0	0
99	86	1	18.0358	0	1	1	15	0	0	0	863.3	31	17	19	37.4	1	1	1	1	0	1	0	0	0	0	0	0	1	1	1	0	0	1	1	0	0	0	0	0	0	0
100	85	0	18.4391	0	0	1	9	0	0	0	937.7	28	15	16	34.1	1	1	1	1	0	1	0	0	0	0	0	0	1	1	1	0	0	1	0	1	0	0	0	0	0	0
101	65	0	34.4828	0	1	1	24	0	1	0	434.2	17	26	34	41.4	1	1	0	0	1	0	0	0	0	0	0	1	1	1	1	0	0	1	1	0	0	0	0	1	0	0
102	71	1	19.7759	0	1	1	61	0	0	0	4195.1	15	16	41	43.6	1	1	0	0	1	1	0	0	0	0	1	1	1	1	1	0	0	1	1	0	0	0	0	0	0	0
103	88	1	21.1912	0	0	0	8	0	0	0	721.9	19	8	10	34.4	1	1	1	0	0	0	0	0	1	0	0	0	1	0	0	0	0	0	0	0	0	0	0	0	0	0
104	84	1	17.5392	0	1	0	13	0	0	0	1059.3	31	18	164	67.6	1	1	1	0	0	0	0	0	0	0	1	1	1	0	1	0	0	1	0	0	0	0	0	0	0	0
105	77	0	34.108	0	0	1	13	1	0	0	92.2	19	11	47	23.5	1	1	1	1	1	0	0	1	0	0	0	0	1	0	1	1	0	1	0	1	1	0	0	1	0	0
106	77	1	26.2891	0	0	0	18	0	0	0	242.5	40	35	170	21.5	1	0	1	0	0	0	0	0	0	0	0	1	1	0	1	0	0	0	0	0	0	0	0	0	0	0
107	73	1	21.7503	0	1	0	164	0	0	0	505	57	42	158	24.4	1	1	0	1	0	0	0	0	0	0	0	0	1	1	1	1	0	1	1	0	1	0	0	0	0	0
108	78	1	29.0542	0	1	0	16	0	1	0	319.3	27	21	110	70.9	1	1	0	0	0	0	0	0	0	0	0	0	0	0	0	0	0	0	0	0	0	0	0	0	0	0
109	73	0	25.9313	0	1	1	21	0	0	0	732.5	113	137	126	52.7	1	0	0	1	0	1	0	0	0	0	0	0	1	1	0	0	0	1	1	0	0	0	0	0	0	0
110	80	0	22.3478	0	1	1	96	0	0	1	113	17	11	50	48.1	1	1	1	1	1	0	0	0	0	0	0	0	1	1	0	0	0	1	1	0	0	0	0	0	0	0
111	78	0	24.1437	0	1	0	19	0	0	0	244.6	20	15	14	106.1	1	0	0	0	1	0	0	0	0	0	0	0	1	0	0	0	0	1	0	0	0	0	0	0	0	0
112	81	0	23.555	1	1	1	15	0	0	0	569.7	37	43	32	13.6	1	1	1	1	1	0	0	0	0	0	0	0	1	1	1	1	0	1	1	0	0	0	0	0	0	0
113	82	1	20.625	0	1	0	25	0	0	0	1235.7	49	32	291	42.2	1	1	1	1	1	0	0	0	1	0	0	0	1	1	1	0	0	1	0	0	0	0	0	0	0	0
114	48	1	22.5684	0	1	1	19	0	0	0	1922.3	17	21	46	81.5	1	1	1	0	1	0	0	0	0	0	0	0	1	0	1	0	0	1	0	1	1	0	0	0	0	0
115	68	0	23.4958	0	1	0	16	0	0	0	916	29	41	72	46.8	1	1	1	1	0	0	0	0	0	0	0	0	1	1	0	0	0	1	1	1	0	0	1	0	0	0
116	64	1	34.7107	0	1	1	38	0	0	0	198.1	27	20	155	32.1	0	1	0	0	1	0	0	0	0	0	0	0	1	1	0	1	0	1	0	0	1	0	1	0	0	0
117	55	1	19.7572	0	0	1	57	0	0	1	554.4	28	28	81	53.7	1	0	0	0	0	0	0	0	0	0	0	0	1	1	1	0	0	1	0	0	0	0	1	0	0	0
118	73	1	19.1001	0	1	1	19	0	0	0	215.5	31	31	146	79.9	1	1	0	0	0	0	0	0	0	0	0	1	1	1	1	0	0	0	1	0	0	0	0	0	0	0
119	65	0	18.3951	0	0	0	27	0	0	0	975.6	16	10	89	74.3	1	0	1	0	0	0	0	0	0	0	0	1	1	1	1	0	0	1	0	0	0	0	0	0	0	0
120	78	1	24.8819	0	1	1	31	0	0	0	1235.3	23	16	39	33.5	1	1	1	1	1	1	0	0	0	0	1	1	1	1	0	0	0	1	1	0	0	0	0	0	0	0
121	83	0	22.3111	0	1	1	54	0	0	1	1847.3	128	57	11	48.8	1	1	1	1	0	0	1	0	0	1	0	0	1	1	0	0	0	1	1	0	1	0	0	0	0	0
122	84	0	27.206	0	0	1	14	0	0	0	464.2	24	15	31	52.8	1	1	1	1	0	0	0	0	0	0	0	0	1	1	0	0	0	1	1	1	0	0	0	0	0	0
123	82	0	18.6222	0	1	1	18	0	0	0	122.8	26	12	64	40	1	0	0	1	0	0	1	1	1	0	0	0	1	1	1	0	0	1	0	1	0	0	0	1	0	0
124	66	1	29.7924	0	1	0	38	0	0	0	875.2	17	12	83	34.9	1	0	0	0	0	0	0	0	0	0	0	0	1	1	1	0	0	1	1	0	0	0	0	0	0	0
125	69	0	15.3926	0	1	1	32	0	0	0	341	15	6	13	107.1	0	0	0	0	0	0	1	0	0	0	0	0	1	0	0	0	0	1	1	0	0	0	0	0	0	0
126	74	1	19.9496	0	1	0	31	0	0	0	1065.5	26	10	67	67.4	1	1	1	0	1	0	0	0	0	0	0	0	1	0	1	0	0	1	0	0	0	0	0	0	0	0
127	84	0	19.4055	0	1	1	43	0	0	0	1945.7	23	7	28	14	1	1	1	1	0	0	1	0	0	0	0	0	1	1	0	0	0	1	0	1	0	0	0	0	0	0
128	85	1	27.439	0	0	0	9	0	0	0	527.2	23	29	42	32.4	1	1	1	1	0	0	0	1	0	0	0	0	1	1	0	0	0	1	0	0	0	0	0	1	0	0
129	77	1	22.1778	0	1	0	27	0	0	0	527.2	23	29	42	32.4	1	1	0	0	1	1	0	0	0	0	0	0	1	1	1	0	0	1	0	0	0	0	0	1	0	0
130	77	0	26.5705	0	0	0	25	0	0	0	231.3	18	9	14	73.4	1	1	0	0	0	0	0	0	0	0	0	0	1	1	0	0	0	1	1	0	1	0	0	0	0	0
131	78	0	16.5187	0	0	0	15	0	0	0	459.2	29	21	62	75.9	1	1	0	1	0	0	0	0	0	0	0	0	1	0	1	0	0	0	0	0	1	0	1	0	0	0
132	83	0	37.1528	0	1	1	48	0	0	0	879.2	11	9	20	27.7	1	1	1	1	0	1	1	0	0	0	0	0	1	1	1	0	0	1	1	0	0	0	0	0	0	0
133	86	1	19.6283	1	0	1	57	1	0	0	1618.9	16	12	41	24.4	1	0	1	1	0	0	0	0	0	0	0	1	1	1	1	0	0	1	0	0	0	0	1	0	0	0
134	79	0	34.0471	0	1	1	34	0	0	0	852.7	23	9	14	7.5	1	1	1	0	1	1	0	0	0	0	1	0	1	1	0	0	0	1	1	0	0	0	0	0	0	0
135	81	1	20.7033	1	1	0	62	0	0	0	1766.7	32	40	26	34.3	1	1	1	1	0	1	1	0	1	0	1	1	1	1	1	0	0	1	0	0	0	1	0	0	0	0
136	69	0	12.79	0	1	1	64	0	0	0	590.6	14	6	14	134.1	0	0	0	0	0	0	1	0	0	0	0	0	1	0	0	0	0	1	1	0	0	0	0	0	0	0
137	64	1	21.4063	0	1	0	19	0	0	0	696.5	37	30	63	28.6	1	1	1	0	1	0	0	0	0	0	0	0	1	1	1	0	0	1	1	0	0	0	0	0	0	0
138	86	0	14.788	0	1	1	50	1	0	0	655.4	38	23	40	154.7	1	1	0	0	1	0	0	0	0	0	0	0	1	1	1	0	0	1	0	0	0	0	1	0	0	0
139	82	0	28.0889	0	0	0	49	0	0	1	93.5	13	9	51	18.4	1	0	1	0	0	0	0	0	0	0	0	0	1	0	1	0	0	1	0	0	1	0	0	1	0	0
140	90	0	31.0714	0	1	1	27	0	0	0	860.9	47	106	131	15.5	1	0	0	0	0	1	0	1	0	0	0	0	1	0	0	0	0	1	0	0	1	0	0	1	0	0
141	81	1	26.713	0	1	1	28	0	0	0	132.9	39	50	320	37.7	1	0	1	0	0	0	0	0	0	0	0	1	1	1	0	0	0	1	1	0	0	0	0	0	0	0
142	80	0	22.4248	0	1	0	13	0	1	0	563.3	43	36	77	83.4	0	0	0	0	0	0	0	0	0	0	0	0	1	1	1	0	0	1	0	1	0	0	0	0	0	0
143	89	0	27.4988	0	0	1	10	0	0	0	391.6	17	12	25	38.3	1	1	0	1	1	1	0	0	1	0	0	0	1	0	0	0	0	1	0	0	0	1	0	0	0	0
144	83	1	25.1821	0	1	1	40	0	0	0	702.2	25	11	16	54.6	1	1	1	0	0	1	0	0	0	0	0	0	1	1	1	0	0	1	0	0	0	0	0	0	0	0
145	84	0	21.9492	0	1	1	119	0	0	1	3763.5	16	13	26	17.6	1	1	1	0	1	1	0	0	0	0	0	0	1	1	0	0	0	1	1	1	0	0	0	0	0	0
146	73	1	20.6207	0	0	0	12	0	0	0	141.9	25	12	35	42.1	1	0	0	1	1	1	1	1	0	0	0	1	1	0	1	0	0	1	1	1	0	0	0	1	0	0
147	71	0	20.5619	0	1	0	11	0	0	0	298.4	31	17	22	75.1	1	0	0	0	0	0	0	0	0	0	0	0	1	1	1	0	0	1	1	0	0	0	0	0	0	0
148	72	1	17.345	0	1	1	70	0	0	0	1000	6	7	26	6.8	1	1	0	0	0	0	0	0	0	0	0	1	0	1	0	0	0	1	1	0	0	0	0	0	0	0
149	82	0	25.73	0	1	1	16	0	0	0	700	47	46	40	51	1	0	0	0	0	0	0	0	0	0	0	0	1	0	0	0	0	1	0	0	0	0	0	0	0	0
150	84	1	25.8345	0	1	1	15	0	0	0	718.6	26	19	23	34.4	1	1	0	1	1	0	0	0	0	0	0	0	1	1	1	0	0	1	0	1	0	1	0	0	0	0
151	79	0	18.7872	0	1	0	15	0	0	0	701.1	110	35	149	16.1	1	1	0	0	1	0	0	0	0	0	0	0	1	1	1	0	0	1	0	0	0	0	0	0	0	0
152	89	1	20.4502	0	1	0	17	0	0	0	555.2	32	19	129	26.8	1	1	0	1	0	0	0	0	0	0	0	0	1	1	0	0	0	1	0	1	0	0	0	0	0	0
153	71	0	20.2706	0	1	0	10	0	0	0	378	29	11	21	71.2	1	0	0	0	0	0	0	0	0	0	0	1	1	1	1	0	0	1	1	0	0	0	0	0	0	0
154	69	0	21.2128	0	1	0	20	0	0	0	2527.7	30	28	32	73	1	1	0	0	0	1	0	0	0	0	0	0	1	0	1	0	0	1	0	0	0	0	0	0	0	0
155	75	1	29.297	0	0	1	9	0	0	1	40.4	18	27	25	46	1	1	0	0	0	0	0	0	0	0	0	1	1	1	1	0	0	1	0	0	0	0	0	0	0	0
156	85	0	22.8775	1	1	1	151	0	0	0	1294.5	20	8	28	11.8	1	1	1	1	0	0	1	0	0	0	0	0	1	1	0	0	0	1	0	0	0	1	0	0	0	0
157	70	1	23.5355	0	1	1	87	0	0	0	570	19	25	109	52.7	1	0	0	1	1	0	0	1	0	0	0	0	1	0	0	0	0	1	0	1	1	0	1	1	0	0
158	82	0	26.7075	0	1	1	15	0	1	0	2231.9	263	70	10	28.5	0	1	0	0	0	0	0	0	0	0	0	0	1	0	1	0	0	1	1	0	0	0	0	0	0	0
159	91	0	19.7298	0	0	1	13	0	0	0	1048.7	25	20	61	31	1	1	1	1	0	0	0	0	0	0	0	0	1	1	1	0	0	1	0	0	0	0	0	0	0	0
160	52	0	20.5347	0	0	0	21	0	0	0	40.7	40	28	97	71.5	0	0	0	1	0	0	1	0	0	0	0	0	1	0	0	0	0	0	0	0	0	0	1	0	0	0
161	72	0	23.9445	0	1	0	15	0	0	0	574.8	35	15	18	64.1	0	0	0	0	0	1	0	0	0	0	0	0	1	1	0	0	0	1	1	0	0	0	0	0	0	0
162	80	0	24.864	0	1	0	51	0	0	0	1089	55	35	138	50.6	1	1	0	0	0	0	0	0	0	0	0	0	1	0	0	0	0	1	0	0	0	0	0	0	0	0
163	54	1	33.7225	0	1	1	7	0	0	0	554.9	32	30	34	58.5	1	1	1	1	0	1	0	1	0	0	0	1	1	1	0	0	0	1	1	0	0	0	1	1	0	0
164	84	0	24.864	0	1	0	35	0	1	0	1224.2	9	5	19	26.4	1	1	1	1	0	1	1	0	0	0	0	0	1	1	1	0	0	1	1	0	0	0	0	0	0	0
165	55	1	33.3465	0	1	1	20	0	0	0	69.4	38	28	36	76.3	1	0	0	0	1	0	0	1	0	0	1	1	1	1	1	0	0	1	1	0	0	0	0	1	0	0
166	82	1	19.9219	0	1	0	29	0	0	1	1608.5	40	24	283	50.9	1	1	1	1	1	0	0	0	1	0	0	1	1	1	1	0	0	1	0	0	0	0	0	0	0	0
167	73	1	22.3954	0	1	0	40	0	0	0	604.6	25	13	66	35.6	1	1	1	1	0	1	0	0	1	0	1	0	1	1	1	1	0	1	0	1	1	0	0	0	0	0
168	47	0	25.6319	0	1	0	52	0	0	0	338.7	21	20	47	68	0	1	0	0	1	0	1	0	0	0	0	1	1	0	0	0	0	1	0	0	0	0	0	0	0	0
169	91	0	18.8795	0	0	0	15	0	0	0	522.7	22	6	22	50.8	1	1	1	1	0	0	0	0	0	0	0	0	1	1	1	0	0	1	0	0	0	0	0	0	0	0
170	68	0	20.4441	0	0	1	63	0	0	1	188.2	17	12	20	83.8	0	0	0	0	0	0	0	0	0	0	0	0	1	1	0	0	0	1	1	1	0	1	0	0	0	0
171	73	1	22.9767	0	1	1	25	0	1	0	243.4	172	59	7	36.1	0	0	0	0	0	0	0	0	0	0	0	0	1	0	0	0	0	1	1	1	0	0	0	0	0	0
172	74	0	23.9974	0	1	1	8	0	0	0	382.1	119	107	43	80.2	1	0	0	0	0	0	0	0	0	0	0	1	1	1	1	0	0	1	1	0	0	0	0	0	0	0
173	92	1	20.7455	0	0	0	15	0	0	0	210.3	23	21	57	32.6	1	0	1	0	0	0	0	0	0	0	0	0	1	1	0	0	0	1	1	0	0	0	0	0	0	0
174	84	0	23.8642	0	0	0	13	0	0	0	521.9	28	13	42	58.5	1	1	1	0	0	1	0	0	0	0	0	0	1	0	0	0	0	1	0	0	0	0	0	0	0	0
175	66	1	23.0077	0	1	0	13	0	0	0	1118.7	150	171	145	62.4	1	1	1	1	0	1	1	0	1	0	0	0	1	1	1	1	0	1	0	0	1	0	0	0	1	0
176	74	1	22.782	0	1	0	37	0	0	1	137.5	28	22	190	40.3	1	0	1	1	1	0	1	0	0	0	1	1	1	0	1	0	0	1	0	1	0	0	0	0	0	0
177	93	0	22.7551	0	1	0	11	0	0	0	179.3	12	10	18	14.6	1	1	1	0	1	0	0	0	0	0	0	0	1	1	1	0	0	1	0	0	0	0	0	0	0	0
178	85	1	22.1966	1	1	1	36	0	0	0	475.9	22	12	22	35.3	1	1	1	1	0	1	0	0	0	0	0	1	1	1	1	0	0	1	0	1	0	1	0	0	0	0
179	88	1	22.5896	0	0	0	4	0	0	0	341.6	23	15	66	67.6	1	1	0	0	0	1	0	0	1	0	0	1	1	0	1	0	0	1	0	0	0	1	0	0	0	0
180	75	1	25.7484	0	1	1	47	0	0	0	872.5	64	51	77	41.5	1	0	0	1	1	1	0	0	0	0	0	1	1	0	1	0	0	1	0	0	0	0	1	0	0	0
181	61	1	27.13	0	1	0	15	0	0	0	247.7	52	68	117	81.7	1	1	0	0	0	0	0	0	0	0	1	1	1	1	0	0	1	1	1	0	0	0	0	0	0	0
182	93	0	18.6929	1	1	1	33	0	0	0	1692.6	415	481	113	7.4	1	1	0	0	0	1	0	0	0	0	0	0	1	1	0	0	0	1	1	0	0	0	0	0	0	0
183	88	1	21.6761	0	1	1	17	0	0	0	758.8	17	8	11	33.7	1	1	1	0	0	0	0	0	1	0	0	0	1	1	1	0	1	1	0	0	0	0	0	0	0	0
184	84	0	17.0601	0	1	1	34	0	0	0	1224.6	119	83	145	78.9	0	1	0	0	0	1	0	0	0	0	0	0	1	1	1	0	0	1	1	0	1	0	0	0	0	0
185	88	0	21.8211	1	1	0	4	0	0	0	1644.6	31	22	23	40.5	1	0	0	0	0	1	1	0	0	1	0	1	1	0	0	0	0	1	0	0	0	0	0	0	0	0
186	62	1	28.8147	0	0	1	22	0	0	0	603.5	26	20	33	39.5	1	0	1	0	0	0	0	0	0	0	0	1	1	1	1	0	0	1	0	0	0	0	0	0	0	0
187	77	1	27.4667	0	1	0	15	0	0	0	627.5	22	16	32	36.6	1	1	1	0	0	0	0	0	0	0	0	0	1	0	0	0	0	1	0	0	1	0	0	0	0	0
188	88	0	16.297	0	1	0	36	0	0	0	2409.5	28	21	85	23.6	1	1	1	0	1	1	1	0	1	0	0	0	1	0	0	0	0	1	0	0	0	1	0	0	0	0
189	73	1	23.0457	0	1	1	68	0	0	1	337.1	16	10	57	36.1	1	1	1	1	0	1	0	0	1	0	1	0	1	1	1	0	0	1	1	1	0	0	0	0	0	0
190	78	0	22.5666	0	1	1	70	0	0	0	769.5	36	35	29	32.4	1	0	1	0	0	0	0	0	0	0	0	0	1	0	1	0	0	1	1	0	0	0	0	0	0	0
191	46	1	20.003	0	1	0	30	0	0	0	2458.1	26	20	157	60.7	0	0	1	0	0	0	0	0	0	0	0	1	1	1	0	0	1	1	1	0	0	0	0	0	0	0
192	88	1	19.7599	0	1	1	23	0	0	0	9286	219	321	114	11.6	0	1	0	0	1	0	0	0	0	0	1	0	1	0	0	1	0	1	0	0	0	0	0	0	0	0
193	41	1	32.4567	0	1	0	26	0	0	0	1361.8	37	44	36	61.4	1	1	1	0	0	0	0	0	0	0	1	0	1	1	1	0	0	1	1	0	0	0	0	0	0	0
194	66	1	29.3772	0	1	0	19	1	0	0	1005.3	22	18	162	37.1	1	0	0	1	0	0	0	0	0	0	0	0	1	1	1	1	0	1	1	1	0	0	0	0	0	0
195	82	1	22.6971	0	1	1	35	0	0	0	2293.5	76	17	101	28.6	0	0	1	0	0	0	0	0	0	0	0	0	1	1	1	1	0	1	0	0	0	0	0	0	0	0
196	87	0	20.9275	0	0	1	17	1	1	0	233.4	60	13	7	95.3	1	0	0	0	0	0	0	0	0	0	0	0	1	1	1	0	0	1	1	1	0	0	0	0	0	0
197	62	0	24.1517	0	1	1	48	0	0	0	439.6	26	18	29	42	1	0	0	0	0	0	0	0	0	0	0	0	1	1	1	0	0	1	0	0	0	0	0	0	0	0
198	76	0	17.805	0	1	1	20	0	0	0	902	41	51	70	79.6	0	0	0	0	0	0	0	0	0	0	0	0	1	1	1	0	0	1	1	0	0	0	0	0	0	0
199	82	0	22.2016	0	0	0	15	0	0	0	575.8	51	27	91	38.4	0	1	1	0	1	0	0	0	0	0	0	0	1	1	0	0	0	1	0	0	1	0	0	0	0	0
200	78	1	24.8828	0	0	1	58	0	0	0	223.6	27	31	37	48.6	0	1	0	0	0	0	0	0	0	0	0	0	1	1	1	0	0	1	1	0	0	0	1	0	0	0
201	48	0	16.6133	0	1	1	43	0	0	0	384.2	20	5	15	84.1	0	0	0	0	0	0	0	0	0	0	0	0	0	0	0	0	0	1	0	0	1	0	1	0	0	0
202	80	0	24.3948	0	1	0	11	0	0	0	1425.7	44	25	93	48.7	1	1	0	0	0	0	0	0	0	0	0	0	1	0	0	0	0	1	0	0	0	0	0	0	0	0
203	67	0	19.2661	0	0	0	17	0	0	0	318	20	11	15	67.6	1	0	0	0	0	0	1	0	0	0	0	0	0	1	1	0	0	1	1	1	0	1	0	0	0	0
204	83	1	21.9531	0	1	0	14	0	0	0	1120	37	26	97	49.2	1	1	1	1	1	0	1	0	1	1	0	1	1	1	1	0	0	1	0	0	0	0	0	0	0	0
205	84	1	22.3744	0	1	1	16	0	0	0	410.4	39	15	50	36.2	1	0	0	1	0	1	0	0	0	0	0	0	1	0	1	0	0	1	0	0	0	0	0	0	0	0
206	62	1	27.3205	0	0	1	19	0	0	0	539.5	74	33	153	67.4	0	1	0	0	0	0	0	0	1	0	1	0	1	1	1	0	0	1	1	1	0	1	0	0	0	0
207	66	1	29.7828	0	0	1	18	0	0	0	376.3	36	57	57	42.3	1	1	1	1	0	1	0	0	1	0	0	0	1	1	1	0	0	1	1	0	0	0	0	0	0	0
208	62	1	24.0671	0	1	0	18	0	0	0	240.3	20	18	41	33.4	1	1	1	0	1	0	0	0	0	0	1	0	1	1	0	0	0	1	1	0	1	0	0	0	0	0
209	74	0	16.6239	1	1	1	112	0	0	0	2624.5	18	25	39	38.3	0	1	0	0	0	0	0	0	0	0	0	0	1	1	1	0	0	1	1	0	0	0	1	0	0	0
210	80	0	22.1333	0	0	0	19	0	0	0	1212.5	44	29	106	43.1	1	1	0	0	0	0	0	0	0	0	0	0	1	0	0	0	0	1	0	0	0	0	0	0	0	0
211	79	1	27.4667	0	1	0	14	0	0	0	93.3	22	19	90	62.1	1	1	1	1	0	1	0	0	0	0	0	1	1	0	1	0	0	1	0	1	0	0	0	0	0	0
212	85	1	25.8897	1	1	1	6	0	0	0	346.7	22	10	16	60.8	1	1	0	0	1	0	0	1	1	0	0	0	1	1	1	0	0	1	1	0	0	1	0	1	0	0
213	81	1	21.9887	0	1	1	34	0	0	0	763.3	238	197	77	33.6	0	0	1	1	0	0	0	0	0	0	0	0	1	1	0	0	0	1	1	1	0	0	0	0	0	0
214	82	0	20.042	0	0	0	8	0	0	0	158.6	36	25	236	47.7	1	1	0	0	0	0	0	0	0	0	0	1	1	0	1	0	0	1	0	0	0	0	0	0	0	0
215	62	1	17.8361	0	1	1	21	0	0	0	500.8	14	11	33	15.6	1	1	1	0	0	0	0	0	0	0	0	0	1	1	0	1	0	1	1	1	0	0	0	0	0	0
216	66	1	27.0242	0	1	1	50	0	0	0	947.9	30	24	199	29.2	1	0	0	1	0	0	0	0	0	0	0	0	1	1	1	1	0	1	1	1	0	0	0	0	0	0
217	67	1	30.8358	0	1	0	10	0	0	0	756.7	40	31	59	26.7	1	0	1	1	1	0	0	0	0	0	1	0	1	1	1	0	0	1	1	1	0	0	0	0	0	0
218	59	1	33.2408	0	1	1	38	0	0	0	86.5	40	10	55	96.4	1	0	0	0	0	0	0	0	0	0	1	0	1	1	1	0	0	1	1	1	0	0	0	0	0	0
219	57	1	25.2264	0	1	1	27	0	0	0	1965.7	21	24	75	58.9	1	1	1	0	0	0	0	0	0	0	0	0	1	1	1	0	0	1	1	0	0	0	0	0	0	0
220	73	1	18.8092	0	1	1	29	0	0	0	10000	9	10	98	4.5	0	0	0	0	0	0	0	0	0	0	0	1	1	1	0	0	0	1	0	1	0	0	0	0	0	0
221	79	0	16.1915	0	1	0	19	0	0	0	1517.5	42	22	28	91.3	1	0	1	1	0	1	0	0	0	0	0	0	1	1	1	0	1	1	1	1	0	0	0	0	0	0
222	66	1	29.7828	0	1	1	14	1	0	0	392	112	109	153	37.4	1	1	1	1	0	1	0	0	1	0	0	0	1	1	1	0	0	1	1	0	0	0	0	0	0	0
223	73	1	22.5878	0	1	0	11	0	0	0	748.9	20	13	47	39.2	1	1	1	1	0	1	0	0	1	0	0	0	1	1	1	0	0	1	0	1	0	0	0	0	0	0
224	70	0	20.727	0	1	1	41	0	0	0	731.7	15	9	8	65.6	1	1	0	0	1	0	0	0	0	0	0	0	1	1	1	0	0	1	1	0	0	0	0	0	0	0
225	76	0	27.6817	0	1	0	19	0	0	0	443.2	26	25	33	73.7	1	1	0	0	1	1	0	0	0	0	0	0	1	1	1	0	0	1	0	1	0	0	0	0	0	0
226	84	1	24.4541	1	1	1	18	0	0	0	542.5	34	46	79	48.5	1	0	0	1	0	0	0	0	0	0	0	0	1	1	1	0	0	1	1	1	0	0	0	0	0	0
227	46	1	33.3333	0	1	0	12	0	0	0	2386.7	19	13	145	56	1	1	1	0	1	0	0	0	0	0	0	0	1	1	1	1	0	1	1	0	0	0	0	0	0	0
228	86	1	13.8408	0	1	1	29	0	0	0	1447.1	39	29	23	117.9	0	0	0	0	1	0	0	0	0	0	1	0	1	1	0	0	0	1	1	0	0	0	0	0	0	0
229	83	0	20.5221	0	1	0	15	0	0	0	883.6	49	95	67	42.7	0	0	1	1	0	0	0	0	0	0	0	0	1	0	1	0	0	1	0	0	0	1	0	0	0	0
230	91	1	20.0379	0	1	1	5	1	0	0	2698.9	17	9	10	86.6	1	1	1	1	1	0	1	0	0	0	0	0	1	1	0	0	0	0	0	1	0	0	0	0	0	0
231	77	1	20.727	0	1	0	49	0	0	0	611.7	13	13	13	46.5	1	1	1	0	0	0	0	1	0	0	0	0	1	1	1	0	0	1	0	0	0	0	0	1	0	0
232	78	0	25.1284	0	1	1	28	0	0	0	897.4	61	41	22	71.8	1	1	0	1	0	1	0	0	0	0	0	0	1	1	1	0	0	1	1	1	0	0	0	0	0	0
233	70	1	24.1517	0	1	1	23	0	0	0	667.5	57	60	188	67.6	1	1	0	0	0	1	0	0	0	0	0	0	1	1	1	0	0	1	1	0	0	0	0	0	0	0
234	60	0	25.7632	0	1	1	19	0	0	0	413.4	23	15	14	41.1	0	1	0	0	0	0	0	0	0	0	0	0	1	1	1	0	0	1	1	0	0	0	0	0	0	0
235	97	0	16.9303	0	1	1	29	0	0	0	821.8	18	5	11	40.8	1	1	0	1	0	0	0	0	0	0	0	0	1	1	1	0	0	1	0	1	0	0	0	0	0	0
236	82	1	21.1194	0	1	1	28	0	0	0	1037.9	24	8	45	27.1	0	0	1	0	0	0	0	0	0	0	0	0	1	1	1	1	0	1	0	0	0	0	0	0	0	0
237	77	1	18.091	0	1	0	10	0	0	0	780.3	24	18	47	36.3	0	0	1	0	1	1	0	0	0	0	0	0	1	0	0	0	0	1	1	0	0	0	0	0	0	0
238	47	1	31.3788	0	1	0	11	0	0	0	1867.5	17	12	166	47.8	1	1	1	0	1	0	0	0	0	0	0	0	1	1	1	1	0	1	1	0	0	0	0	0	0	0
239	83	1	23.9111	0	1	0	11	0	0	0	288.7	22	19	45	42.8	1	0	1	0	1	1	0	0	0	0	0	0	1	1	1	0	0	1	1	0	0	0	0	0	0	0
240	74	0	20.2913	0	0	1	66	0	0	0	256.6	23	13	19	58.8	1	0	0	1	0	0	0	0	0	0	0	0	1	1	1	0	1	1	1	1	0	0	0	0	0	0
241	83	0	18.6667	0	1	1	25	0	0	0	163.4	26	15	56	23	1	0	0	1	0	0	1	0	1	0	0	0	1	1	1	0	0	1	0	0	0	0	0	0	0	0
242	86	1	23.5716	0	0	0	19	0	0	0	415.8	52	15	81	47.7	1	1	1	1	1	1	0	0	0	0	0	0	1	1	1	0	0	1	0	0	0	0	0	0	0	0
243	80	0	19.4055	0	0	1	49	0	0	0	700	19	8	30	26.7	1	0	1	0	1	0	0	0	0	0	0	0	1	1	1	1	0	1	1	0	0	0	0	0	0	0
244	39	0	28.9062	0	1	1	32	0	0	0	305.7	23	50	216	117.2	1	0	0	0	0	0	0	0	0	0	1	0	1	1	1	0	0	1	1	0	1	0	0	1	0	0
245	47	1	28.9979	0	1	1	9	0	0	0	1913.9	16	8	173	62.9	1	1	1	0	1	0	0	0	0	0	0	0	1	1	1	1	0	0	1	0	0	0	0	0	0	0
246	67	1	29.4118	1	1	1	22	1	0	0	1034.3	31	28	208	34.9	1	0	0	1	0	0	0	0	0	0	0	0	1	1	0	0	0	1	1	1	0	0	0	0	0	0
247	67	0	23.9198	0	1	1	28	0	0	0	1779.1	18	15	37	77.8	1	1	0	0	1	0	0	0	0	0	0	0	1	1	1	0	0	1	0	0	0	0	0	0	0	0
248	81	1	21.8667	0	0	1	75	0	0	0	4303.2	7517	2660	190	34.8	1	0	0	1	0	0	0	0	0	0	0	0	1	1	1	1	0	1	0	1	1	0	0	0	0	0
249	77	0	22.2674	0	0	0	16	0	0	0	445	22	8	36	51.9	1	0	0	1	0	0	1	0	0	0	0	0	1	1	1	0	0	1	1	1	0	1	0	0	0	0
250	67	0	20.945	0	0	1	15	0	0	0	700	31	10	28	131.1	1	1	0	1	1	0	0	0	0	0	0	0	1	1	1	0	0	0	1	0	0	0	0	0	1	0
251	79	0	15.3682	0	1	1	14	0	0	0	1499.5	26	14	25	71.5	1	0	1	1	0	1	0	0	0	0	0	0	1	1	1	0	1	1	1	1	0	0	0	0	0	0
252	41	0	20.1733	0	0	1	14	0	0	0	65.2	23	37	40	101	1	0	0	0	0	0	0	0	0	0	0	0	1	1	1	0	0	1	1	0	0	0	0	0	0	0
253	90	1	16.1467	0	1	1	15	0	0	0	1177.9	28	15	34	37.5	0	0	1	1	1	1	0	0	1	0	0	1	1	0	1	0	0	1	0	1	0	1	0	0	0	0
254	77	1	25.8689	0	0	0	15	0	0	0	699.3	35	24	66	42.2	1	1	1	1	0	0	0	0	0	0	0	0	1	0	0	0	0	1	0	0	1	0	0	0	0	0
255	81	1	29.6875	0	1	1	45	0	0	1	1048.1	24	19	41	19.7	1	1	0	0	0	0	0	0	1	0	0	0	1	1	1	1	0	1	1	0	1	0	0	0	0	0
256	54	0	25.3125	0	0	0	21	0	0	1	103.3	20	13	19	75.6	1	1	0	0	0	0	0	0	0	0	1	0	1	1	1	0	0	1	0	0	0	0	0	0	0	0
257	68	0	28.8778	0	0	1	15	0	0	0	495.7	80	99	131	45.2	0	1	1	1	0	0	0	0	0	0	0	1	1	1	0	0	0	1	1	1	0	0	0	0	0	0
258	84	1	20.0796	0	0	0	114	0	0	0	118	31	21	37	29.9	1	0	1	1	0	1	0	0	0	0	0	0	1	0	1	1	0	1	1	1	1	0	0	0	0	0
259	61	1	25.8572	0	0	1	21	0	0	1	106.6	22	17	26	44	1	1	0	1	1	0	0	0	0	0	0	0	1	1	0	0	0	0	1	1	0	0	0	0	0	0
260	88	1	20.7756	1	1	1	44	0	0	0	700	40	25	20	44	0	0	0	0	0	1	0	0	0	0	0	0	1	1	1	0	0	1	0	0	0	0	0	0	0	0
261	47	0	26.5731	0	0	1	112	0	0	0	994.8	66	53	44	63.2	0	1	0	1	1	0	1	0	0	0	0	0	1	0	0	0	0	1	0	1	0	0	0	0	1	0
262	80	1	24.6505	0	0	0	23	0	0	1	299.5	16	11	22	30.1	1	1	1	0	1	0	0	0	0	0	0	0	1	1	0	0	0	1	0	0	0	0	0	0	0	0
263	49	1	30.9141	0	1	0	18	0	0	0	729.3	18	19	118	49.7	1	1	0	0	0	0	0	0	0	0	1	1	1	1	1	0	0	1	1	0	0	0	0	0	0	0
264	82	1	22.259	0	1	1	82	0	0	0	613.9	23	6	41	25.7	0	0	1	0	0	0	0	0	0	0	0	0	1	1	1	1	0	1	0	0	0	0	0	0	0	0
265	74	0	20.9388	0	1	1	13	0	0	0	1148.6	36	19	26	65.7	0	0	1	1	0	0	0	0	0	0	0	0	1	0	0	0	0	0	0	0	0	0	0	0	0	0
266	82	0	23.1964	0	1	0	23	0	0	0	512.4	56	26	84	32.6	0	1	1	0	1	0	0	0	0	0	0	0	1	1	0	0	0	1	0	0	1	0	0	0	0	0
267	70	1	19.4797	0	0	1	44	0	0	0	1151	32	25	268	16.1	1	1	0	0	0	1	0	0	0	0	0	0	1	1	1	1	0	1	1	0	0	1	0	0	0	0
268	83	1	24.6479	0	1	0	11	0	0	0	1142.7	64	44	61	53.4	1	1	0	0	0	0	0	0	0	0	0	1	1	0	1	0	0	1	0	0	0	0	0	0	0	0
269	66	0	19.2234	0	0	0	16	0	0	0	125.4	27	26	20	149.8	0	1	0	1	1	0	0	0	0	0	0	0	1	1	1	0	0	1	1	1	0	0	0	0	0	0
270	88	1	18.7171	0	1	0	9	0	0	0	700	34	27	31	37.4	1	1	1	1	1	1	0	0	0	0	0	0	1	1	1	0	0	1	1	0	0	0	0	0	0	0
271	67	1	26.782	0	1	1	15	0	0	0	295.7	36	27	87	71.2	1	1	1	0	1	0	0	0	0	0	0	1	1	1	0	0	0	1	1	0	0	0	0	0	0	0
272	65	0	21.0353	0	1	0	27	0	0	1	668.5	30	13	82	40.2	1	0	0	0	0	0	0	0	0	0	1	0	1	1	0	0	0	1	1	0	1	0	0	0	0	0
273	90	0	18.7245	0	1	0	21	0	0	0	634.7	18	7	18	48.3	1	1	1	1	1	1	0	0	0	0	0	0	1	0	0	0	0	1	0	1	0	0	0	0	0	0
274	58	1	26.0417	0	0	1	22	1	0	0	730.8	20	18	49	68.7	1	1	1	0	0	0	0	0	0	0	1	0	1	1	1	0	0	1	1	0	0	0	0	0	0	0
275	79	1	20.6225	0	0	0	21	0	0	0	531.5	33	27	75	20.6	1	0	1	1	0	0	0	0	0	0	0	0	1	1	1	0	0	1	1	1	0	0	0	0	0	0
276	85	0	17.7593	0	0	0	21	0	0	0	420.5	23	9	8	9.4	0	0	0	0	0	0	0	0	0	0	0	0	0	1	0	0	0	1	0	0	0	0	0	0	0	0
277	70	1	18.6012	0	0	1	63	0	0	1	800.1	31	33	57	51.1	1	0	1	0	0	0	0	0	0	0	0	0	1	1	1	0	0	1	1	0	1	0	0	0	0	0
278	85	0	24.4495	0	1	1	21	0	0	0	322.8	39	55	52	51.1	1	1	0	1	0	0	0	0	0	0	0	1	1	1	0	0	0	1	1	1	0	0	0	0	0	0
279	80	0	14.1354	0	1	1	43	0	0	1	1354	591	317	45	58.4	1	0	1	1	0	1	0	0	0	0	0	0	1	0	0	0	0	1	1	1	0	0	0	0	0	0
280	86	0	19.714	0	0	0	30	0	0	0	1251.5	82	59	129	20.2	0	1	0	1	0	1	0	0	0	0	0	0	1	1	0	0	0	1	1	0	1	0	0	0	0	0
281	90	1	25.189	0	0	1	25	0	0	0	149.2	22	16	16	22.8	1	1	1	0	1	1	0	1	0	0	0	1	1	0	1	0	0	1	0	0	0	0	0	1	0	0
282	88	1	22.6718	0	0	0	15	0	0	0	1265.7	14	10	22	27.9	1	0	1	1	1	0	0	0	0	0	0	1	1	1	0	0	0	1	0	0	0	0	0	0	0	0
283	85	0	20.8788	0	1	0	24	0	0	0	1469.7	21	11	29	49.1	1	1	1	1	0	1	0	0	0	0	0	0	1	1	0	0	0	1	0	0	0	0	0	0	0	0
284	56	1	25.2826	0	1	0	7	0	0	0	101	26	35	74	81.3	1	1	0	0	0	0	0	0	0	0	1	0	1	1	1	0	0	1	0	0	0	0	0	0	0	0
285	73	1	23.0152	0	1	0	29	0	0	0	647.1	28	18	58	26.8	1	1	1	1	0	1	0	0	1	0	0	0	1	1	1	1	0	1	1	1	0	0	0	0	0	0
286	67	1	22.7543	0	0	1	27	0	0	0	2523	31	19	48	60.7	0	0	1	0	0	0	0	0	0	0	1	1	1	1	1	0	0	1	0	0	0	0	0	0	0	0
287	75	0	26.3476	1	1	1	60	0	0	0	917.7	47	40	23	60.4	0	0	0	0	0	0	0	0	0	0	0	0	1	1	1	0	0	1	1	0	0	0	0	0	0	0
288	63	0	25.1729	0	0	0	13	0	0	0	1491.8	18	16	53	62.5	1	1	0	0	1	0	0	0	0	0	1	0	1	1	0	0	0	1	0	0	0	0	0	0	0	0
289	87	0	21.7768	0	0	0	13	0	0	0	786	14	6	15	24.5	1	0	1	1	0	1	1	0	0	0	0	0	1	0	0	1	0	1	0	0	0	0	0	0	0	0
290	77	1	27.0258	0	1	0	14	0	0	0	722.6	35	24	47	38.6	1	1	1	1	0	0	0	0	0	0	0	0	1	0	0	0	0	1	0	0	1	0	0	0	0	0
291	83	0	19.0343	0	0	0	21	0	0	1	3400.2	24	18	23	32.2	0	0	0	0	0	0	0	0	0	0	0	0	1	1	0	1	0	1	0	1	0	0	0	0	0	0
292	83	0	19.736	0	1	0	25	0	1	0	695.7	39	48	55	33.3	1	1	1	1	0	0	0	0	0	0	0	1	1	1	1	0	0	1	1	1	0	0	0	0	0	0
293	56	1	32.1358	0	0	0	35	0	0	0	71.1	32	25	37	80.2	1	1	0	0	1	0	0	1	0	0	1	0	1	1	1	0	0	1	1	0	0	0	1	1	0	0
294	69	0	18.9273	0	0	1	14	0	0	0	293	23	25	33	85.2	1	0	0	0	0	0	0	0	1	0	0	0	1	1	1	0	0	1	1	0	0	0	0	0	0	0
295	47	1	23.729	0	1	1	57	0	0	0	1782.8	62	99	63	50.8	1	0	0	0	0	0	0	0	0	0	0	0	1	1	1	0	0	1	1	0	0	0	0	0	0	0
296	64	0	20.1333	0	1	0	14	0	0	0	126.4	23	13	14	77.4	0	0	0	1	0	0	0	0	0	0	0	0	1	0	0	0	0	1	0	0	0	0	0	0	0	0
297	81	0	21.4222	0	0	1	8	0	0	0	1846.7	69	40	165	36.6	1	1	0	0	0	0	0	0	0	0	0	0	0	0	0	0	0	0	0	0	0	0	0	0	0	0
298	83	1	18.1792	0	1	0	14	0	0	0	1363	37	33	60	57.1	1	1	0	0	0	0	0	0	0	0	0	1	1	0	1	0	0	1	0	0	0	0	0	0	0	0
299	85	0	24.7471	0	1	0	28	0	0	1	871.6	55	59	81	36.5	1	1	0	1	0	0	0	0	0	0	0	1	1	1	0	0	0	1	1	1	0	0	0	0	0	0
300	82	0	29.1558	0	1	1	13	0	0	0	224.4	33	30	40	16.8	1	1	1	1	0	1	0	0	0	0	0	0	1	1	1	0	0	1	1	0	0	0	0	0	0	0
301	81	0	23.1521	0	1	1	21	0	0	0	817	122	91	90	49.8	1	0	0	1	1	1	0	0	0	0	0	0	1	1	1	0	0	1	0	0	0	0	0	0	0	0
302	85	0	23.8642	0	1	1	12	0	0	0	353	31	19	33	52.6	1	1	1	0	0	1	0	0	0	0	0	0	1	0	0	0	0	1	0	0	0	0	0	0	0	0
303	86	1	19.3348	0	1	1	8	0	0	0	484.9	109	77	105	78.6	1	1	0	1	0	1	0	0	0	0	0	0	1	0	1	0	0	1	0	0	0	0	0	0	0	0
304	82	0	20.0391	0	1	1	17	0	0	0	798.7	27	20	19	14.4	1	1	1	1	1	0	0	0	0	0	0	0	1	1	1	1	0	1	1	0	0	0	0	0	0	0
305	68	1	23.1488	0	1	0	13	0	0	1	161.2	39	11	136	27.2	1	1	1	0	0	1	0	0	0	0	1	1	1	1	1	0	0	1	1	0	0	0	0	0	0	0
306	69	1	22.9967	0	1	1	11	0	0	1	727.2	25	17	54	81.2	1	0	1	0	1	0	0	1	0	0	1	1	1	1	0	0	0	1	1	0	0	0	0	1	0	0
307	90	0	21.3156	0	1	0	15	0	0	1	1040.9	109	65	72	32.6	1	1	1	0	1	0	0	0	0	0	0	0	1	0	0	0	0	1	0	0	0	1	0	0	0	0
308	85	0	24.5731	0	1	1	61	0	0	0	2333.5	60	37	31	17.5	1	1	1	1	0	1	0	0	0	0	0	0	1	0	0	0	0	1	0	1	0	1	0	0	0	0
309	77	0	17.5822	0	1	1	9	0	0	0	309.4	35	23	41	44.1	1	0	1	0	1	1	0	0	0	0	0	0	1	0	1	0	0	1	0	0	0	0	0	0	0	0
310	61	0	34.5776	0	1	0	6	0	0	0	361.3	20	15	38	18.8	0	1	1	1	0	0	0	0	0	0	0	0	1	1	1	0	0	1	1	0	0	0	0	0	0	0
311	62	1	21.0772	0	1	1	102	0	0	1	512.7	21	16	62	38.4	0	0	1	1	0	0	0	0	0	0	0	1	1	1	0	0	1	1	1	1	1	0	0	0	0	0
312	85	1	16.2234	0	1	0	25	0	0	1	864.3	133	89	103	61.6	0	1	0	0	0	0	0	0	0	0	0	0	1	0	0	0	0	1	0	0	1	0	0	0	0	0
313	62	1	22.8125	0	1	1	25	0	0	1	1235.4	33	65	180	46.1	1	1	0	0	0	0	0	0	0	0	0	1	1	0	1	0	0	1	0	0	0	0	0	0	0	0
314	83	1	17.8125	1	0	0	17	0	0	0	1254.7	49	35	52	46.4	1	1	0	1	1	1	0	0	1	0	1	0	1	1	1	0	0	1	0	1	0	1	0	0	0	0
315	73	1	17.1488	0	1	1	27	0	1	1	1510.6	172	217	127	59.9	1	0	0	1	0	1	0	0	0	0	1	0	1	1	1	0	0	1	1	1	1	0	1	0	0	0
316	80	1	19.5312	0	0	1	21	0	0	1	320.5	29	12	20	44	0	0	0	0	0	0	0	0	0	0	0	0	1	1	1	0	0	1	0	0	0	0	0	0	0	0
317	80	0	14.1797	0	1	1	17	0	0	0	700	1284	1482	130	22.5	1	0	0	0	0	0	0	0	0	0	0	0	1	1	1	0	0	1	0	0	0	0	0	0	0	0
318	90	0	21.1252	0	0	0	25	0	0	1	235.9	24	19	68	60.1	0	0	0	0	0	0	0	0	0	0	0	0	1	0	0	0	0	1	0	0	0	1	0	0	0	0
319	89	0	16.8789	0	1	0	16	0	0	0	700	105	60	89	38.7	1	1	1	0	0	1	0	0	0	0	0	0	1	0	0	0	0	1	0	0	0	0	0	0	0	0
320	85	0	19.5894	0	1	0	63	0	0	0	884	29	17	60	37.2	1	1	1	1	0	1	0	0	0	0	0	0	1	1	0	1	0	1	1	0	0	0	0	0	0	0
321	84	1	25.644	1	0	1	32	0	0	0	126.4	30	17	140	44.2	0	0	0	0	0	0	0	0	0	0	0	1	1	0	1	0	0	1	0	0	0	0	0	0	0	0
322	73	0	20.4411	0	1	1	29	0	1	0	1221.1	19	14	23	35.6	1	0	1	0	0	0	0	0	0	0	0	0	1	0	0	0	0	1	0	0	0	0	0	0	0	0
323	67	1	19.2336	0	1	0	30	0	0	0	700	112	69	187	37.2	1	1	1	1	0	1	1	0	1	0	0	0	1	1	1	1	0	1	0	0	1	0	0	0	1	0
324	86	1	20.8429	0	1	1	30	0	0	0	140	504	411	104	64.5	1	1	0	1	0	1	0	0	0	0	1	0	1	0	1	0	0	1	0	0	0	0	0	0	0	0
325	59	1	31.3408	0	1	1	32	0	0	0	700	178	208	59	41.7	1	0	1	1	0	1	1	0	0	0	1	0	1	1	1	0	0	1	1	0	0	0	0	0	0	0
326	34	1	32.0801	0	1	1	39	0	0	0	1405.6	27	67	82	61.1	0	0	1	0	0	0	0	0	0	0	0	0	1	1	1	0	0	0	1	0	0	0	0	0	0	0
327	85	1	17.2833	1	0	0	19	0	0	0	522.5	50	52	36	76.5	1	0	1	0	0	0	1	0	0	0	0	0	1	0	1	0	0	1	0	0	0	0	1	0	0	0
328	66	0	26.0078	0	1	1	17	0	0	0	262.1	37	45	33	82.8	0	1	0	0	1	0	0	0	0	0	0	1	1	1	0	0	0	1	1	0	0	0	1	0	0	0
329	82	0	20.5159	0	0	0	10	0	0	1	813	29	15	10	33.2	1	0	1	0	0	0	0	0	0	0	0	0	1	1	1	0	0	0	1	0	0	0	0	0	0	0
330	54	1	25.8731	0	1	0	30	0	0	0	1687.7	15	10	30	16.5	1	1	0	0	1	0	0	0	0	0	0	0	1	1	1	0	0	0	0	0	0	0	0	0	0	0
331	86	1	23.6626	1	0	0	33	1	0	0	297.6	27	22	68	29.8	1	0	0	0	1	0	0	0	0	0	0	0	1	0	1	0	0	1	0	0	0	0	0	0	0	0
332	85	0	16.5406	0	1	0	16	0	0	0	1366.1	35	23	73	77	0	1	0	0	0	1	0	0	0	0	0	0	1	1	1	0	0	1	1	0	1	0	0	0	0	0
333	41	1	32.8444	0	0	0	15	0	0	0	42.5	20	17	28	110.8	1	1	0	0	0	0	0	0	0	0	0	1	0	1	1	0	0	1	1	0	0	0	0	0	0	0
334	81	0	20	0	0	0	12	0	0	0	2195.5	63	32	161	39.3	1	1	0	0	0	0	0	0	0	0	0	0	1	0	0	0	0	1	0	0	0	0	0	0	0	0
335	67	0	22.2304	0	1	1	54	0	0	0	202.7	23	16	24	49.4	1	0	0	1	0	0	0	0	0	0	0	0	1	1	1	0	0	1	1	1	0	0	0	0	0	0
336	87	1	20.0287	0	1	1	55	0	0	0	372	16	12	24	50.5	1	1	0	0	1	0	0	0	0	0	0	0	1	1	1	0	0	1	1	0	0	0	0	0	0	0
337	47	1	34.6094	0	1	0	64	0	0	0	2046.3	44	75	205	49.9	1	0	1	0	1	0	0	0	0	0	1	0	1	1	1	0	0	0	1	0	0	0	0	0	0	0
338	69	1	23.0734	0	1	1	18	0	0	0	128.9	30	41	195	51.9	1	0	0	0	0	0	0	0	0	0	0	0	1	1	1	0	0	1	1	0	0	0	0	0	0	0
339	96	0	16.344	0	1	0	9	0	0	0	594.1	21	5	8	82.6	0	0	0	0	0	0	0	0	0	0	0	0	1	0	0	0	0	1	0	0	0	0	0	0	0	0
340	78	1	23.8912	0	0	0	35	0	1	0	1709.3	25	27	18	50.1	1	0	0	1	1	0	0	0	0	0	0	0	1	1	1	0	0	1	1	0	1	0	0	0	0	0
341	82	1	21.1927	1	0	1	37	1	0	0	569	42	29	44	20.4	1	1	1	0	0	0	1	1	0	0	1	0	1	0	0	0	0	1	0	0	1	0	0	1	0	0
342	83	1	24.2057	0	1	1	38	0	0	0	781.7	17	7	21	32.2	0	0	1	0	0	0	0	0	0	0	0	0	1	1	1	1	0	1	0	0	0	0	0	0	0	0
343	87	0	22.7395	0	1	0	10	1	0	0	700	35	13	14	12.7	1	1	1	0	1	0	1	0	0	0	0	0	1	1	1	1	0	0	0	0	0	0	0	0	0	0
344	67	0	33.859	0	0	0	10	1	0	0	258.3	75	102	147	66.5	1	1	0	0	0	0	0	0	0	0	0	0	1	1	1	0	0	0	0	1	0	0	0	0	0	0
345	71	0	24.897	0	0	0	5	0	0	0	395.8	19	8	38	22.4	0	0	0	0	0	0	0	0	0	0	0	0	1	1	1	0	0	1	0	0	0	0	0	0	0	0
346	75	1	29.2195	0	1	0	38	0	0	0	744	33	25	18	55.6	1	1	0	0	0	0	0	0	0	0	0	0	1	1	1	0	0	1	1	0	0	0	0	0	0	0
347	73	0	24.5243	0	0	1	16	0	0	0	347.1	18	7	12	39.3	1	0	1	1	0	0	0	0	0	0	0	0	1	1	1	0	0	1	0	1	0	0	0	0	0	0
348	80	1	21.3763	0	1	0	24	0	0	1	432.3	22	18	162	64.2	0	1	1	1	0	0	0	0	0	0	0	0	1	0	0	0	0	1	0	1	0	0	0	0	0	0
349	81	1	18.2969	0	1	0	19	0	0	0	2873.5	33	18	176	20.3	0	0	1	1	0	0	0	0	0	0	0	0	1	1	0	1	0	1	1	1	0	0	0	0	0	0
350	90	0	20.7796	1	1	0	10	0	0	0	623.4	51	15	26	39.4	1	1	1	0	1	0	0	0	0	0	0	0	1	0	0	0	0	1	0	0	0	1	0	0	0	0
351	77	1	23.8624	0	0	0	5	0	0	0	153.4	27	12	43	60.4	1	0	1	0	1	0	0	0	0	0	0	1	1	0	0	0	0	1	1	0	0	0	0	0	0	0
352	85	0	18.4384	0	0	0	15	0	0	0	302.7	43	28	21	81.9	1	1	0	0	0	0	0	0	0	0	0	0	1	0	1	0	0	1	0	0	0	0	0	0	0	0
353	88	1	20.0079	0	1	0	21	0	0	0	1848.8	134	154	287	38	1	1	1	1	1	1	0	0	0	0	0	0	1	1	1	0	0	1	1	0	0	0	0	0	0	0
354	64	1	20.5853	0	0	0	5	0	0	0	209.9	126	75	241	77.2	0	1	0	0	1	0	0	0	0	0	1	1	0	1	1	0	0	1	1	0	0	0	0	0	0	0
355	78	0	25.2401	0	1	1	78	1	0	0	700	52	12	8	6.2	0	0	0	0	0	0	0	0	0	0	1	0	1	1	1	0	0	1	1	0	1	0	0	0	0	0
356	78	1	25.8667	0	0	0	35	0	0	0	808.8	31	21	42	37.3	1	1	1	1	0	0	0	0	0	0	0	0	1	0	0	1	0	1	0	0	0	0	0	0	0	0
357	82	0	20.2196	0	1	1	12	1	0	0	504.7	22	16	29	17.7	0	0	1	0	0	0	0	0	0	0	0	0	1	1	1	0	0	1	1	0	0	0	0	0	0	0
358	86	1	25.6549	0	1	0	7	0	0	0	601.2	30	30	91	34.4	1	0	0	0	0	0	0	0	0	0	0	0	1	1	0	0	0	1	1	0	0	0	0	0	0	0
359	75	1	21.6482	0	0	0	23	0	0	0	261.5	19	14	31	75.9	1	0	0	0	0	0	0	0	0	0	0	1	1	0	1	0	0	1	0	0	0	0	1	0	0	0
360	86	1	25.0173	0	1	1	28	0	0	0	1064.3	70	31	38	12.2	0	1	0	1	1	0	0	0	0	0	0	0	1	1	0	0	0	1	1	0	0	0	0	0	0	0
361	83	1	20.5078	1	1	0	10	0	0	0	985.7	34	21	53	45.5	1	1	1	1	1	0	1	0	1	1	0	0	1	1	1	0	0	1	0	0	0	0	0	0	0	0
362	82	1	19.0167	1	1	1	50	0	0	0	1911.8	29	19	14	26.1	1	1	1	1	0	1	1	0	1	1	1	1	1	1	1	0	0	1	0	1	0	1	0	0	0	0
363	64	0	19.1742	0	1	0	13	0	0	0	700	24	21	177	97	0	1	1	1	0	0	1	0	1	0	1	0	1	0	0	0	0	1	0	1	0	0	0	0	0	1
364	74	1	22.7273	0	1	1	36	1	0	0	1929.1	56	13	44	11.2	1	1	0	0	0	0	0	0	0	0	1	1	1	1	0	0	0	1	0	0	0	0	0	0	0	0
365	84	1	17.1875	0	1	0	7	0	0	0	864.9	88	58	73	43.8	1	1	0	1	1	1	0	0	1	0	0	0	1	1	1	0	0	1	0	0	0	0	0	0	0	0
366	71	1	22.0622	0	1	1	33	0	1	0	444.2	74	76	101	78.2	1	1	0	0	1	0	0	0	0	0	1	1	1	1	1	0	0	1	1	0	0	0	0	0	0	0
367	88	1	20.331	0	1	0	40	0	0	0	1139	18	13	69	34.2	1	1	1	1	1	1	0	0	0	0	0	0	1	1	1	0	0	1	1	0	0	0	0	0	0	0
368	83	1	20.5469	0	1	0	14	0	0	0	882.5	41	34	79	48.2	1	1	1	1	1	0	1	0	1	1	0	0	1	1	1	0	0	1	1	0	0	0	0	0	0	0
369	78	0	19.0833	0	1	1	18	0	0	0	4832.1	15	8	10	5.3	1	1	0	1	1	0	0	0	0	0	0	0	0	0	0	0	0	1	0	1	0	0	0	0	0	0
370	91	0	26.2269	0	1	0	32	0	0	0	441.3	23	25	41	37.6	1	1	0	1	1	1	0	0	1	0	0	0	1	0	0	0	0	1	1	0	1	1	0	0	0	0
371	66	1	17.3828	0	1	1	33	0	0	0	761.7	32	27	22	81	1	1	0	1	0	0	0	0	0	0	0	1	1	1	1	1	0	1	0	1	0	0	0	0	0	0
372	91	0	17.5908	0	1	1	27	0	0	0	1034.1	25	20	33	51.6	0	0	0	0	0	0	0	0	0	0	0	0	1	1	0	0	0	1	1	0	0	0	0	0	0	0
373	71	0	20.0853	0	0	0	27	0	0	0	695.9	32	15	23	38	0	1	0	0	0	0	0	0	0	0	0	0	1	1	1	0	1	1	0	0	0	0	1	0	0	0
374	64	1	23.4959	0	1	1	36	0	0	0	493.9	29	28	26	89.7	1	1	0	0	0	0	0	0	0	0	0	0	1	1	1	0	0	1	1	0	0	0	0	0	0	0
375	62	0	34.8577	0	1	1	7	0	0	0	706.6	28	21	45	21.6	0	1	1	1	0	0	0	0	0	0	0	0	1	1	1	0	0	1	1	0	0	0	0	0	0	0
376	38	1	38.9692	0	0	0	6	0	0	0	227.9	15	14	42	39	1	1	0	0	0	0	0	0	0	0	1	0	1	1	1	0	0	1	1	0	0	0	0	0	0	0
377	78	1	23.3091	0	1	0	14	0	0	0	700	37	23	62	55	0	1	0	0	0	0	0	1	0	0	0	1	1	0	0	0	0	0	0	1	0	0	0	1	0	0
378	59	1	25.8824	0	0	0	10	0	0	0	108.6	21	22	76	75.8	1	0	1	0	1	0	0	0	0	0	1	1	1	1	1	0	0	0	1	0	0	0	0	0	0	0
379	68	1	22.7873	0	1	1	10	0	0	0	1195.4	26	12	49	41	1	1	1	0	1	0	0	0	0	0	0	1	1	1	1	0	0	1	0	0	0	0	0	0	0	0
380	78	0	20.6758	0	0	1	10	0	0	0	438.9	38	43	19	62.6	0	0	0	0	0	0	0	0	0	0	0	0	1	1	1	0	0	1	1	0	0	0	0	0	0	0
381	58	1	23.7388	0	0	1	9	0	0	0	81.3	26	19	58	72.3	1	0	0	0	0	0	0	0	0	0	0	1	1	1	1	0	0	1	0	0	1	0	0	0	0	0
382	55	1	17.6414	0	1	1	7	0	0	0	144	26	29	42	73.4	1	1	1	1	1	0	0	0	0	0	1	1	1	1	1	0	0	1	0	1	0	0	0	0	0	0
383	89	1	18.4816	1	1	1	15	0	0	0	976.8	73	62	32	56.6	0	0	0	1	0	0	0	0	0	0	0	0	1	0	0	0	0	1	0	0	0	0	0	0	0	0
384	78	1	24.9088	0	1	1	28	0	0	0	1696.8	76	89	160	17.3	1	1	0	1	0	0	0	0	0	0	1	0	1	1	0	0	0	1	1	0	0	0	0	0	0	0
385	76	0	22.6429	0	1	1	13	0	0	0	377.1	64	69	24	66.3	1	0	0	0	1	0	0	0	0	0	0	0	1	0	0	0	0	1	1	0	1	0	0	0	0	0
386	73	0	19.4363	0	1	1	8	0	0	0	674.6	51	43	51	57.3	1	0	0	0	1	0	0	0	0	0	0	1	1	1	1	0	0	1	1	0	0	0	0	0	0	0
387	62	0	25.4685	0	1	0	15	0	0	0	276.5	70	56	132	58.4	1	0	0	0	0	0	0	0	0	0	0	1	1	1	1	0	0	1	1	0	0	1	0	0	0	0
388	82	1	24.1016	0	1	1	22	0	0	0	3095.5	490	647	110	9.1	1	1	0	0	0	0	0	0	1	0	0	0	1	0	0	1	0	0	1	0	0	0	0	0	0	0
389	81	1	17.9151	0	1	1	52	0	0	0	1295.3	46	25	71	26.8	1	0	0	0	1	0	0	0	0	0	0	0	1	1	1	1	0	1	1	0	0	0	0	0	0	0
390	64	0	21.4393	0	0	0	11	0	0	0	1021.7	86	147	342	48.2	1	0	0	0	0	0	1	0	0	0	0	1	1	1	1	0	1	1	1	1	0	1	0	0	0	0
391	94	0	26.0536	0	1	1	34	1	0	0	1571.8	19	14	12	35.1	0	0	0	0	0	0	0	0	0	0	0	0	1	0	1	0	0	1	0	0	0	0	0	0	0	0
392	87	1	25.5391	0	1	0	11	0	0	0	52.8	18	9	12	77.1	0	0	0	0	0	0	0	0	0	0	0	0	1	1	1	0	0	1	0	1	1	0	0	0	0	0
393	62	0	32.764	0	1	1	7	0	0	0	496.7	28	25	55	19	0	1	1	1	0	0	0	0	0	0	0	0	1	1	1	0	0	1	1	0	0	0	0	0	0	0
394	86	0	21.3117	0	1	0	15	0	0	0	748.8	17	13	26	24	1	1	1	0	1	1	0	0	0	0	0	0	1	1	0	0	0	1	1	0	0	0	0	0	0	0
395	87	0	21.6771	1	1	1	25	0	0	0	2861.5	31	16	8	67.1	1	1	0	1	0	0	0	0	0	0	0	0	1	1	1	0	0	1	0	0	0	0	0	0	0	0
396	81	0	19.6933	1	1	1	116	0	0	0	183.6	16	6	33	31.8	0	1	0	0	0	0	1	0	0	0	0	0	1	0	1	0	0	1	0	1	0	1	0	0	1	0
397	51	0	21.3264	0	1	1	13	0	0	0	946.7	23	18	52	62.6	0	0	0	0	0	0	0	0	0	0	0	1	1	1	0	0	1	1	1	0	0	0	0	0	0	0
398	78	1	20.5203	0	1	1	11	0	0	0	875.3	143	99	74	59.5	0	1	0	0	0	0	0	1	0	0	0	1	1	0	0	0	0	0	0	1	0	0	0	1	0	0
399	72	1	18.843	0	1	1	58	0	0	0	1731	110	207	46	49.7	1	1	1	1	1	0	0	1	0	0	0	1	1	1	1	1	0	1	0	1	1	0	0	1	0	0
400	84	1	19.1663	1	1	1	8	1	0	0	710.7	53	63	114	65	1	1	1	0	0	0	0	0	0	0	0	0	1	0	1	0	0	0	0	1	1	0	0	0	0	0
401	58	1	28.2942	0	1	1	20	0	0	0	1928.1	43	36	59	56.2	1	0	1	0	0	0	0	0	0	0	0	1	1	1	1	0	0	0	1	0	0	0	0	0	0	0
402	64	0	17.0222	0	1	0	14	0	0	0	122.4	17	9	20	67.4	0	1	0	0	0	0	0	0	0	0	0	0	1	1	1	0	0	1	0	0	0	0	1	0	0	0
403	87	1	17.4638	0	1	0	17	0	0	0	780.2	34	25	27	31.6	1	1	1	0	1	0	0	0	0	0	0	1	1	1	1	0	0	1	0	0	0	0	0	0	0	0
404	57	1	22.231	0	1	0	38	0	0	0	688.4	46	23	277	67.4	0	1	1	0	0	0	0	0	0	0	1	1	1	0	0	0	0	1	0	0	0	0	0	0	0	0
405	67	1	16.1126	0	1	0	8	0	0	0	2190.9	39	16	122	66.8	1	1	1	1	0	1	1	0	1	0	0	0	1	1	1	1	0	1	0	0	1	0	0	0	1	0
406	77	1	13.5042	0	1	1	46	1	0	0	1827.3	346	215	38	71.2	1	1	0	0	1	0	0	0	0	0	0	1	1	0	0	0	0	1	0	0	0	0	1	0	0	0
407	74	1	27.8352	0	1	1	39	0	0	0	5536.3	65	75	204	39	0	1	1	0	1	0	0	0	0	0	0	0	1	1	1	0	0	0	0	0	0	0	0	0	0	0
408	80	1	18.9247	0	0	0	13	0	0	0	3541.4	25	14	53	6.7	1	1	0	0	0	0	0	0	0	0	0	0	1	0	1	0	0	1	0	0	1	0	0	0	0	0
409	60	1	19.9704	0	0	0	10	0	0	0	281.8	25	13	22	82.1	0	0	0	0	0	0	0	0	0	0	1	1	1	0	0	0	0	1	0	0	0	0	0	0	0	0
410	79	0	19.5312	0	1	0	12	0	0	0	892	60	75	69	45.9	1	1	0	0	0	0	0	0	0	0	0	0	1	1	1	0	0	1	1	0	0	0	0	0	0	0
411	79	1	29.6068	1	1	1	97	1	0	0	3035.8	9	8	18	9.1	1	0	0	0	0	0	1	1	0	0	0	0	0	1	1	0	0	1	1	0	1	0	0	1	0	0
412	81	0	18.3115	0	1	0	24	0	0	0	3322.6	45	43	28	16.1	1	0	1	0	1	0	0	0	0	0	0	0	1	1	1	1	0	1	1	0	0	0	0	0	0	0
413	62	0	34.3067	0	1	1	25	0	0	0	829.8	30	23	51	21.7	0	1	1	1	0	0	0	0	0	0	0	0	1	1	1	0	0	1	1	0	0	0	0	0	0	0
414	86	0	20.0713	0	0	0	6	0	0	0	1174.9	47	20	40	16.9	0	1	0	1	0	0	0	0	0	0	0	0	1	0	0	0	0	1	1	0	1	0	0	0	0	0
415	33	1	48.3265	0	1	1	12	0	0	0	223.3	33	35	96	68.1	0	0	0	0	0	0	0	0	0	0	0	0	1	1	1	0	0	1	1	0	0	0	0	0	0	0
416	71	0	18.8243	0	1	1	10	0	0	0	433.8	40	23	47	51	1	0	0	0	0	0	1	0	0	0	0	0	1	0	0	0	0	1	0	0	0	1	0	0	0	0
417	71	1	17.888	0	1	1	41	0	0	0	811.2	33	46	61	65.6	0	0	0	0	0	0	0	0	0	0	0	0	1	1	1	0	0	1	0	0	0	0	0	0	0	0
418	82	0	22.2963	0	0	0	26	0	0	0	1339.9	20	10	14	18.9	0	0	0	0	0	0	1	0	0	0	0	0	1	1	1	0	0	1	1	1	0	0	0	0	0	0
419	98	0	14.1208	1	1	1	66	1	0	0	1840.9	53	18	16	28.9	1	0	0	1	0	0	1	0	0	1	0	0	1	1	1	1	0	1	0	0	0	1	0	0	0	1
420	39	1	22.9551	0	1	1	82	0	0	0	1961.1	76	96	58	75.2	1	0	0	0	0	0	0	0	0	0	0	0	1	1	1	1	0	1	0	0	0	0	0	0	0	0
421	70	1	26.3361	1	1	1	23	1	0	0	700	41	11	16	4.9	1	1	0	0	1	0	0	0	0	0	0	0	0	1	1	0	0	1	0	0	0	0	0	0	0	0
422	64	1	18.6249	0	1	0	13	0	0	0	137.3	21	15	67	60.8	1	1	1	0	1	0	0	0	0	0	1	1	1	1	1	1	0	1	0	0	0	0	0	0	0	0
423	41	1	29.9145	0	1	0	7	0	0	0	136.8	29	34	76	34.1	1	1	1	1	0	0	1	0	0	0	1	0	1	0	0	0	0	1	0	1	0	0	1	0	0	0
424	78	1	29.207	0	0	0	7	0	0	0	126.7	24	15	26	65.5	1	0	1	0	0	0	0	0	0	0	0	0	0	1	1	0	1	1	0	0	0	0	0	0	0	0
425	77	1	26.1619	1	1	1	5	0	0	0	744.6	32	27	65	55.8	1	0	1	1	0	0	1	0	0	0	0	1	1	1	1	0	0	1	1	1	1	0	0	0	0	0
426	78	1	20.4695	0	0	1	13	0	0	0	440.5	42	24	118	40.3	1	0	1	1	0	0	0	0	0	0	0	0	1	0	0	0	0	0	0	1	0	0	0	0	0	0
427	51	1	29.7488	0	1	0	20	0	0	0	2584.4	44	20	168	44.1	1	1	0	1	0	0	0	0	0	0	0	0	1	1	1	1	1	1	0	0	0	0	0	0	0	0
428	57	1	32.9844	0	1	0	12	0	0	0	1324.9	26	33	33	13.3	1	1	1	0	0	0	0	1	0	0	0	0	1	1	1	0	0	1	0	0	0	0	0	1	0	0
429	49	0	32.5033	0	0	0	19	0	0	0	98.9	25	15	44	86.8	0	0	1	0	1	0	0	0	0	0	0	0	1	1	1	0	0	0	1	0	1	0	0	0	0	0
430	78	1	28.0168	0	1	0	48	0	0	0	1053.3	25	22	57	28	1	1	1	1	0	0	0	0	0	0	0	0	1	0	0	1	0	1	0	0	0	0	0	0	0	0
431	77	1	24.8736	0	1	0	7	0	0	0	198.7	29	27	84	53.4	1	1	0	0	0	0	0	0	0	0	0	1	1	1	1	0	0	1	1	0	0	0	0	0	0	0
432	78	0	20.6331	0	0	0	25	0	0	0	313.7	26	20	21	57.1	0	0	0	0	0	0	0	0	0	0	0	0	1	1	1	0	0	1	1	0	0	0	0	0	0	0
433	88	1	19.7266	1	1	0	38	0	0	0	2497.4	46	43	36	25.6	1	1	1	0	0	0	0	0	0	0	0	0	1	0	0	0	0	1	0	0	1	0	0	0	0	0
434	70	1	20.8999	0	1	1	46	0	0	0	1453.1	47	42	298	29.8	0	1	1	1	0	0	0	0	0	0	0	1	1	1	1	0	0	1	1	0	0	0	0	0	0	0
435	76	0	22.2117	1	1	1	32	0	0	0	140.1	39	12	34	42.3	0	0	1	1	0	0	0	0	0	0	0	0	1	1	0	0	0	1	1	0	0	0	0	0	0	0
436	48	1	32.4074	0	1	0	4	0	0	0	2085.4	20	14	101	52.3	1	1	1	0	1	0	0	0	0	0	0	0	1	1	1	1	0	0	1	0	0	0	0	0	0	0
437	61	1	29.7469	0	0	0	19	0	0	0	206.7	25	5	25	84.1	1	0	0	1	0	0	0	0	0	0	1	0	1	1	1	0	0	1	1	1	1	0	0	0	0	0
438	87	0	25.5594	1	1	1	42	0	0	0	700	222	91	71	18.5	1	1	0	1	0	0	1	0	0	0	0	0	1	1	0	0	1	1	1	0	0	1	0	0	0	0
439	82	1	17.5781	0	0	0	11	0	0	0	749.7	30	18	152	64.6	1	1	1	0	0	0	0	0	0	0	0	0	1	0	0	0	0	1	0	0	0	0	0	0	0	0
440	80	1	29.3013	0	1	1	15	0	0	0	257.3	25	16	32	34.9	0	0	1	0	0	0	0	0	0	0	0	0	1	0	0	0	0	1	0	0	1	0	0	0	0	0
441	78	1	24.1579	0	1	1	26	0	0	0	1450.8	24	16	148	23.6	1	0	1	1	0	0	0	0	0	0	0	0	1	0	0	1	0	1	0	1	0	0	0	0	0	0
442	91	0	22.0408	1	1	0	42	0	0	0	1776.8	28	21	117	31.3	1	1	1	1	1	0	1	0	0	1	0	0	1	1	1	0	0	1	0	1	0	1	0	0	0	0
443	70	0	22.3092	0	0	0	12	0	0	0	30.8	20	15	32	48.1	1	0	0	0	0	0	0	0	0	0	0	0	1	1	1	0	0	0	0	0	0	0	0	0	0	0
444	78	1	27.8058	0	0	1	15	0	0	0	219.8	15	15	42	53.2	1	0	0	0	1	0	0	0	0	0	0	0	1	0	1	0	0	1	0	0	0	0	0	0	0	0
445	76	0	20.8264	0	1	0	20	0	0	0	659.6	34	20	241	68.6	1	0	1	1	0	0	1	0	0	0	0	0	1	0	1	0	0	1	0	1	0	0	0	0	0	0
446	75	1	19.1053	0	1	1	9	0	0	0	273.6	105	68	99	88.9	1	0	0	0	0	0	0	0	0	0	0	1	1	0	0	0	0	1	0	0	0	0	0	0	0	0
447	74	1	21.9774	0	1	1	23	0	0	0	323.4	45	93	267	27.6	1	1	1	1	0	1	0	0	1	0	0	0	1	1	1	1	0	1	0	1	0	0	0	0	0	0
448	78	1	26.3051	0	0	0	21	0	0	0	858.6	25	17	42	26.5	1	1	1	1	0	0	0	0	0	0	0	0	1	0	0	1	0	1	0	0	0	0	0	0	0	0
449	85	1	27.0823	0	1	1	12	1	0	0	209	28	18	63	42.8	1	1	0	1	0	0	0	0	0	0	0	0	1	1	0	0	0	1	1	1	0	0	0	0	0	0
450	89	0	42.6667	0	1	1	25	0	0	0	173.8	22	13	11	56.6	1	1	0	1	0	0	0	0	0	0	0	0	1	1	1	0	0	1	0	0	0	0	0	0	0	0
451	77	0	22.7666	0	1	0	11	0	0	0	712.2	26	15	16	40.3	1	0	1	1	0	1	0	0	0	0	1	0	1	1	0	0	0	1	1	0	0	0	0	0	0	0
452	87	0	29.1728	0	1	0	14	0	0	0	813.2	24	23	28	55.3	1	1	0	1	1	0	0	0	0	0	0	0	1	0	0	0	0	1	0	0	0	1	0	0	0	0
453	84	1	25.9448	0	1	0	15	0	0	0	226.6	27	20	73	44.2	1	0	1	0	1	0	0	0	0	0	0	0	1	0	1	0	0	1	0	0	0	0	0	0	0	0
454	60	0	19.3778	0	1	0	95	0	0	0	2519.8	32	22	233	58.9	0	1	1	1	0	0	0	0	0	0	0	0	1	1	1	1	0	1	0	1	0	0	0	0	0	0
455	95	0	23.8159	0	1	1	16	1	0	0	1007.2	16	8	10	37.6	1	0	0	1	0	0	0	0	0	0	0	0	1	0	0	0	0	1	0	0	0	0	0	0	0	0
456	67	1	19.4797	1	1	1	21	0	0	0	2331.3	43	23	181	57.4	1	1	1	1	0	1	1	0	1	0	0	0	1	1	1	1	0	1	0	0	0	0	0	0	1	0
457	82	1	21.7198	0	1	1	17	0	0	0	44.3	31	23	28	30.5	1	1	1	0	0	1	0	0	0	0	0	0	1	0	1	0	0	1	0	0	0	0	0	0	0	0
458	83	0	21.7677	0	1	0	16	0	0	0	985.8	61	28	79	31.6	0	1	1	0	1	0	0	0	0	0	0	0	1	0	0	0	0	1	0	0	1	0	0	0	0	0
459	78	1	23.6244	0	1	1	7	0	0	0	1413.7	39	25	245	21.5	1	0	1	1	0	0	0	0	0	0	0	0	1	0	0	1	0	1	0	1	0	0	0	0	0	0
460	87	1	22.1442	0	0	0	12	0	0	0	550.5	63	9	83	38.2	1	1	1	1	1	0	0	0	0	0	0	0	1	1	0	0	0	1	1	0	0	0	1	0	0	0
461	68	0	33.2351	0	1	1	8	0	0	0	394.5	39	25	42	42.7	1	1	0	0	0	0	0	0	0	0	0	0	1	1	1	0	0	0	0	0	0	0	0	0	0	0
462	86	0	24.0032	0	1	1	16	0	0	0	708.8	27	18	35	28.8	1	1	0	1	0	0	0	0	0	0	0	1	1	1	0	0	0	1	1	1	0	0	0	0	0	0
463	81	1	21.665	1	1	1	20	1	0	0	700	34	22	24	43.4	1	1	0	0	0	0	0	0	0	0	0	0	1	1	1	0	0	1	0	0	0	0	0	0	0	0
464	88	0	20.1759	1	1	1	28	0	0	0	937	21	19	31	23.1	1	0	0	1	1	0	0	0	0	0	0	0	1	0	0	0	0	1	0	0	0	0	0	0	0	0
465	89	0	17.9786	0	1	0	20	0	0	0	868.5	15	5	16	53.4	1	0	0	1	0	0	0	0	0	0	0	1	1	1	1	0	0	1	0	1	0	0	0	0	0	0
466	87	0	19.8811	0	1	0	38	0	0	0	1247.3	53	15	27	21.8	0	1	1	1	0	0	0	0	0	0	0	0	1	1	0	1	0	1	1	0	1	0	0	0	0	0
467	66	1	21.9284	0	1	0	7	0	0	0	1198.3	31	14	98	51	1	1	1	0	0	0	0	0	0	0	0	1	1	1	0	1	0	1	1	0	0	0	0	0	0	0
468	78	1	23.7737	0	1	0	12	0	0	0	4571.1	17	19	31	7.8	1	0	0	0	0	0	0	0	0	0	0	0	0	0	1	0	0	1	0	0	0	0	0	0	0	0
469	67	0	15.2465	0	1	1	33	1	0	0	919.8	19	9	41	69.9	1	0	0	1	1	0	0	0	0	0	0	0	1	0	1	0	0	1	0	1	0	0	1	0	0	0
470	95	0	23.7664	0	0	0	12	0	0	0	678.4	46	53	34	58.2	1	1	0	0	1	0	1	0	0	0	0	0	1	0	1	0	0	1	0	0	0	0	0	0	0	0
471	73	0	17.7289	0	0	1	13	0	0	0	519	49	36	60	54.9	1	1	0	0	0	0	0	0	0	0	0	0	1	1	1	0	0	1	1	0	0	0	0	0	0	0
472	70	0	16.2789	0	1	0	26	0	0	0	659.3	325	80	200	61.6	1	1	0	0	1	0	0	1	0	0	0	0	1	1	1	0	0	1	1	1	1	0	0	1	0	0
473	73	0	27.2096	0	0	1	94	0	0	0	693.7	16	9	28	22.3	1	1	1	0	0	0	0	0	0	0	0	0	1	1	0	0	0	1	1	0	0	0	0	0	0	0
474	57	1	25.4313	0	0	0	10	0	0	0	155.1	29	36	65	68.2	1	1	0	0	0	0	0	0	0	0	1	0	1	1	1	0	0	1	0	0	0	0	0	0	0	0
475	86	0	30.6302	0	0	1	10	0	0	0	340.7	35	16	29	40.4	1	1	1	1	0	0	0	0	0	0	0	0	1	1	0	0	0	1	1	1	0	0	0	0	0	0
476	84	0	24.0218	0	1	1	14	0	0	0	790.2	231	162	265	38.5	0	0	0	1	1	0	0	0	0	0	0	0	1	0	0	0	0	1	0	0	0	0	0	0	0	0
477	78	1	23.4375	0	1	0	22	0	0	0	152.5	22	16	121	45.1	1	1	1	1	1	0	0	0	0	0	0	0	1	1	0	0	1	1	0	1	0	1	0	0	0	0
478	39	1	21.0828	0	1	1	14	0	0	0	144.6	36	17	62	123	0	0	0	1	0	0	0	0	0	0	0	0	1	1	0	0	0	1	1	0	0	0	0	0	0	0
479	59	0	21.3944	1	0	1	59	0	0	0	292.4	24	54	76	62.8	0	0	0	0	0	0	0	0	0	0	0	0	1	1	1	1	0	0	0	1	0	1	0	0	0	0
480	75	1	22.771	0	1	1	52	0	0	0	592.8	48	41	112	22	0	1	1	1	0	1	0	0	1	0	0	0	1	1	1	1	0	1	0	1	0	0	0	0	0	0
481	67	1	24.9359	0	1	0	8	0	0	0	618.2	42	48	84	76.2	1	0	0	0	1	0	0	0	0	0	1	0	1	1	1	0	0	1	1	0	0	0	0	0	0	0
482	74	0	19.3462	0	1	1	22	1	0	1	1228.6	11	5	8	46.2	1	1	0	0	1	0	0	0	0	0	0	0	1	1	1	0	0	1	0	0	0	0	0	0	0	0
483	48	1	34.2901	0	1	0	5	0	0	0	1566.7	19	13	164	50.9	1	1	1	0	1	0	0	0	0	0	0	0	1	1	1	1	0	0	1	0	0	0	0	0	0	0
484	53	1	18.7429	1	1	1	123	1	0	0	387.2	435	106	58	9.1	1	1	1	1	1	0	0	0	0	0	1	0	1	1	1	0	0	1	1	1	0	0	0	0	0	0
485	85	1	18.3933	0	1	0	28	0	0	0	280.2	48	36	42	32.9	1	0	1	1	0	0	0	0	0	0	0	1	1	0	0	0	0	1	0	1	0	0	0	0	0	0
486	95	1	21.0812	0	1	0	27	0	0	0	2348.8	602	407	33	18.3	0	1	0	0	0	0	0	0	0	0	0	0	1	1	1	0	0	1	0	0	0	0	0	0	0	0
487	82	1	21.7198	0	1	0	22	0	0	0	79	31	14	28	28.3	1	1	1	0	0	1	0	0	0	0	0	0	1	0	1	0	0	1	0	0	1	0	0	0	0	0
488	58	0	23.5454	0	0	1	9	0	0	0	141.7	22	27	348	81.1	1	1	0	0	1	0	0	0	0	0	0	1	1	1	1	0	0	0	1	0	0	0	0	0	0	0
489	70	1	21.769	0	1	1	36	1	0	0	766.9	4832	2360	142	13.1	1	0	0	1	0	0	0	0	0	0	1	0	1	1	1	0	0	1	0	0	0	0	0	0	0	0
490	89	0	22.1852	0	0	0	15	0	0	0	631.4	23	18	17	49.1	1	1	0	0	0	0	0	0	0	0	0	0	1	1	1	0	0	1	1	0	0	0	0	0	0	0
491	71	1	23.067	0	1	1	49	0	0	0	1185.6	23	28	40	59	0	1	1	1	1	0	0	0	0	0	1	1	1	0	0	1	0	1	0	1	0	0	0	0	0	0
492	86	1	20.7101	0	1	1	10	0	0	0	3256.1	41	28	32	52.9	1	1	1	1	0	0	1	0	0	0	0	0	1	0	1	0	0	1	0	1	1	0	0	0	0	0
493	89	1	24.1517	1	1	0	19	0	0	0	225.3	33	16	158	40.5	1	0	1	0	0	0	0	0	0	0	0	0	1	0	0	0	0	1	0	0	0	0	0	0	0	0
494	68	0	22.2905	0	1	1	41	0	0	0	2609.5	132	114	265	52.4	1	0	1	1	1	0	1	0	0	1	0	1	1	1	1	0	0	1	0	0	0	0	0	0	0	0
495	82	0	20.7736	0	1	0	21	0	0	0	605.5	27	20	42	10.9	1	1	1	1	1	0	0	1	0	0	0	0	1	1	1	0	0	1	1	0	1	0	0	1	0	0
496	61	1	19.0618	0	1	1	13	0	0	0	284.4	18	18	23	66.1	1	0	0	0	1	0	0	0	0	0	0	1	1	0	1	0	0	0	0	0	0	0	0	0	0	0
497	71	1	23.8118	0	1	1	21	0	0	0	799.3	17	11	21	21.1	0	0	0	0	0	0	0	0	0	0	0	0	1	1	1	0	0	1	1	0	1	0	0	0	0	0
498	86	1	19.5595	0	1	0	11	0	0	0	1948.6	51	34	60	49.2	1	1	1	1	0	0	1	0	0	0	0	0	1	0	1	0	0	1	0	1	0	0	0	0	0	0
499	47	1	31.9927	0	0	1	14	0	0	0	334.4	50	23	34	78.8	1	1	1	0	0	0	0	0	0	0	0	1	1	1	1	0	0	0	1	0	0	0	0	0	0	0
500	93	0	23.7889	0	1	1	22	0	0	0	609.9	19	11	17	22.6	0	1	0	1	0	0	0	0	0	0	0	0	1	0	0	0	0	0	0	0	0	0	0	0	0	0
501	95	0	24.7216	0	1	1	8	0	0	0	1262.3	15	8	12	31.8	1	0	0	1	0	0	0	0	0	0	0	0	1	0	0	0	0	1	0	0	0	0	0	0	0	0
502	78	1	32.8306	1	1	1	138	1	0	1	363.3	21	12	24	42.8	1	1	0	1	0	0	0	0	0	0	0	0	1	1	0	0	0	1	1	0	1	0	0	0	0	0
503	78	0	27.0083	0	0	0	14	0	0	0	237.7	24	13	27	35.6	0	0	0	0	1	0	0	0	0	0	0	0	1	1	1	0	0	1	0	0	0	0	0	0	0	0
504	68	0	24.974	0	1	0	11	0	0	0	77.1	47	125	199	56	1	1	0	0	0	0	0	0	0	0	0	0	1	1	1	0	0	1	1	0	0	0	0	0	0	0
505	67	1	23.9732	0	0	0	7	0	0	0	279	31	23	81	40.2	1	0	0	1	0	0	0	0	0	0	0	1	1	1	1	1	0	1	1	1	0	1	0	0	0	0
506	87	1	18.8189	1	1	1	23	0	0	0	3475.4	27	15	39	23	1	1	1	1	1	0	0	0	0	0	1	1	1	0	0	0	0	1	0	0	0	0	0	0	0	0
507	69	1	24.0129	1	1	1	14	0	0	0	1423.2	59	114	128	38.3	0	0	0	0	0	0	0	0	0	0	0	1	1	1	0	0	0	1	1	1	0	0	0	0	0	0
508	83	0	28.0202	0	1	0	11	0	0	0	470.4	25	15	18	16.6	1	1	1	1	0	0	0	0	0	0	0	0	1	1	0	0	0	1	1	0	0	0	1	0	0	0
509	75	1	21.5195	0	1	1	58	0	0	0	658.8	30	22	101	22.3	1	1	1	1	0	1	0	0	1	0	0	1	1	1	1	1	0	1	0	1	1	0	0	0	0	0
510	71	0	24.1965	0	0	0	7	0	0	0	98.4	23	9	50	61.4	1	0	0	0	1	0	0	1	0	0	0	0	1	1	1	0	0	1	0	0	0	0	0	1	0	0
511	89	0	20.8333	0	1	0	46	0	0	0	576.2	89	119	73	104.9	0	0	1	0	0	0	0	0	0	0	0	0	1	0	0	0	0	1	0	0	0	0	0	0	0	0
512	88	0	22.8725	1	1	1	9	1	0	0	2335.7	57	37	18	81.1	0	0	0	1	0	0	1	0	0	1	0	0	1	0	0	1	0	0	0	0	0	0	0	0	0	0
513	88	1	24.1406	0	1	0	18	0	0	0	471	24	6	14	50.4	1	1	1	0	0	0	0	0	0	0	0	0	1	0	1	0	0	0	0	0	0	0	0	0	0	0
514	67	1	22.8446	0	1	0	24	1	0	0	562.5	39	31	107	31.5	1	0	0	1	0	0	0	0	0	0	0	1	1	1	1	1	0	1	1	1	0	0	0	0	0	0
515	86	1	17.5626	0	1	0	8	0	0	0	622.3	46	39	43	49.7	1	0	1	1	0	0	1	0	0	1	0	1	1	0	0	0	0	1	0	0	0	0	0	0	0	0
516	90	1	24.8045	1	1	0	16	0	0	0	441.1	42	13	11	44.5	1	0	0	1	0	0	0	0	0	0	0	0	1	0	0	0	0	1	0	0	1	0	0	0	0	0
517	61	1	25.6994	0	1	0	10	0	0	0	94.9	19	15	21	84.1	0	1	1	1	0	0	1	0	0	0	0	0	1	1	1	0	0	1	1	1	0	0	0	0	1	0
518	91	0	19.1587	0	1	0	13	0	0	0	522	19	17	30	29	1	1	1	1	1	0	0	0	0	0	0	0	1	1	0	0	0	1	1	0	0	0	1	0	0	0
519	85	0	24.1948	0	0	0	25	0	0	0	164.3	20	11	14	40.5	1	1	0	0	1	0	0	0	0	0	0	0	1	1	1	0	0	0	0	0	0	0	0	0	0	0
520	63	0	19.6913	0	1	0	28	0	0	0	1830.3	34	14	35	49.6	1	0	1	0	1	0	0	0	0	0	1	1	1	1	1	0	0	0	0	0	0	0	0	0	0	0
521	80	1	26.8734	0	1	0	12	0	0	0	678.7	26	19	23	39.7	1	1	0	1	1	0	0	0	0	0	1	1	1	1	1	0	0	1	0	0	1	0	0	0	0	0
522	66	1	19.9815	0	1	0	36	0	0	0	1521.1	13	12	36	23	1	0	1	0	1	0	0	0	0	0	1	1	1	1	1	0	0	1	0	0	0	0	0	0	0	0
523	74	0	20.9467	1	0	0	11	0	0	0	1041.5	10	5	9	46.2	1	1	0	0	1	0	0	0	0	0	0	0	1	1	1	0	0	1	0	0	0	0	0	0	0	0
524	78	0	29.4467	0	1	0	18	0	0	0	50.3	14	9	25	84	1	0	0	0	0	0	0	0	0	0	0	0	1	1	1	0	0	1	0	0	0	0	0	0	0	0
525	76	0	20.964	0	0	0	16	0	0	0	280	17	10	15	41.8	1	0	0	0	1	0	1	0	0	1	0	0	1	1	0	0	0	1	1	1	0	0	0	0	0	0
526	65	1	20.1601	0	1	0	16	0	0	0	698.1	96	94	234	62.6	1	1	0	0	1	0	0	0	0	0	1	1	1	1	1	0	0	1	1	0	0	0	0	0	0	0
527	92	1	24.9787	0	1	0	17	0	0	0	319.4	19	10	13	15.6	1	1	1	0	1	0	0	0	0	0	0	1	1	1	0	0	0	1	1	0	1	0	0	0	0	0
528	71	0	15.6626	0	0	0	6	0	0	0	197	35	30	84	56.1	1	1	0	0	1	0	1	0	0	0	0	1	1	1	1	0	0	1	0	0	0	0	0	0	0	1
529	75	1	24.8075	0	0	0	8	0	0	0	502	43	36	42	57.4	1	1	1	0	1	0	0	0	0	0	0	0	1	0	1	0	0	1	0	0	0	0	0	0	0	0
530	84	0	21.6739	0	1	0	17	0	0	0	778.7	56	24	88	27.8	0	1	1	0	1	0	0	0	0	0	0	0	1	0	0	0	0	1	0	0	1	0	0	0	0	0
531	70	1	26.0021	0	0	0	17	0	0	0	331.9	17	7	23	75.2	1	1	0	0	1	0	0	0	0	0	0	1	1	1	0	0	0	1	1	0	0	0	0	0	0	0
532	78	0	20.7008	0	1	0	54	0	0	0	3619.1	26	30	30	28.4	0	0	1	0	0	0	0	0	0	0	0	1	1	1	1	0	0	1	0	0	0	0	0	0	0	0
533	89	1	24.6484	1	1	1	33	1	1	0	684	32	17	79	60	1	1	0	0	0	0	0	0	0	0	0	0	1	1	1	0	0	1	0	0	0	0	0	0	0	0
534	93	0	21.7996	0	1	0	14	0	0	0	474.6	25	24	38	52	1	0	0	0	0	0	0	0	0	0	0	0	1	0	0	0	0	1	0	0	0	0	0	0	0	0
535	79	1	22.8889	0	1	1	32	0	0	0	3428.2	31	26	22	38.9	0	0	0	0	0	0	0	0	0	0	0	1	1	1	1	0	0	1	1	0	0	0	0	0	0	0
536	91	0	20.4444	1	0	0	5	0	0	0	562	21	18	20	57.1	1	0	0	0	0	0	0	0	0	0	0	0	1	0	0	0	0	1	0	0	0	0	0	0	0	0
537	85	1	25.1747	0	1	0	7	0	0	0	271.7	26	20	80	38.7	1	0	1	0	1	0	0	0	0	0	0	1	1	0	1	0	0	1	0	0	0	0	0	0	0	0
538	70	1	26.2109	0	1	0	23	0	0	0	386.1	32	24	35	110.2	1	0	1	0	0	0	0	0	0	0	0	0	1	1	1	0	0	1	1	0	0	0	0	0	0	0
539	57	0	17.9777	0	0	0	26	1	0	0	199.3	12	5	28	7.4	1	0	0	0	0	0	0	0	0	0	0	0	0	1	1	0	0	1	1	0	0	0	0	0	1	0
540	67	1	25.5805	1	1	0	52	1	0	0	534	35	30	232	31.7	1	0	0	1	0	0	0	0	0	0	0	1	1	1	1	1	0	1	1	1	0	1	0	0	0	0
541	86	0	19.7224	0	1	0	41	0	0	0	835.5	15	9	29	27.8	1	1	1	1	1	0	0	0	0	0	0	0	1	1	1	0	0	1	0	0	0	0	0	0	0	0
542	78	1	25.1712	0	1	0	21	0	0	0	759	38	29	21	39.1	1	0	1	0	0	0	0	1	0	0	0	0	1	1	1	0	0	1	1	0	0	0	0	1	0	0
543	48	1	34.4312	0	1	0	5	0	0	0	1664.3	20	11	321	45.6	1	1	1	0	1	0	0	0	0	0	0	0	1	1	1	1	0	0	1	0	0	0	0	0	0	0
544	77	1	16.2722	1	1	1	73	0	0	0	687	77	67	47	34.5	1	0	1	0	0	0	0	0	0	0	0	1	1	0	1	1	0	1	0	1	0	0	0	0	0	0
545	72	0	19.143	0	0	0	14	0	0	0	487.6	28	16	21	37.5	0	1	0	0	0	0	0	0	0	0	0	0	1	1	1	0	1	1	0	0	0	0	1	0	0	0
546	47	1	24.4118	0	0	0	9	0	0	0	120.6	17	25	27	89.3	0	0	0	0	0	0	0	0	0	0	1	1	0	1	1	0	0	1	1	0	0	0	0	0	0	0
547	77	1	30.0116	0	1	1	35	0	0	0	341.6	28	13	248	41.9	1	0	0	0	0	0	0	0	0	0	1	1	1	0	1	0	0	1	0	0	0	0	0	0	0	0
548	69	1	24.5312	0	1	1	28	0	0	0	1228.4	30	22	41	41.1	0	1	0	0	1	0	0	0	0	0	0	0	1	1	1	0	0	1	1	0	0	0	0	0	0	0
549	81	0	24.653	0	1	1	15	0	0	0	361.2	160	101	64	86.7	1	0	0	0	0	0	0	0	0	0	0	1	1	1	1	0	0	1	1	0	0	0	0	0	0	0
550	76	0	21.4903	0	1	0	8	0	0	0	456.1	60	85	65	26.2	1	0	0	0	1	0	1	0	0	1	0	0	1	1	0	0	0	1	1	1	0	0	0	0	0	0
551	67	1	21.4109	0	1	0	14	0	0	0	1704.7	28	16	143	47.5	1	1	1	1	0	0	0	0	0	0	0	1	1	1	0	1	0	1	1	0	1	0	0	0	0	0
552	86	1	19.0965	1	1	1	19	1	0	0	818.5	736	402	48	41.6	1	1	0	0	0	0	0	0	0	0	1	1	1	1	1	0	0	1	0	0	0	0	0	0	0	0
553	88	0	21.7615	1	1	1	13	1	0	0	213.1	27	11	10	11.7	1	1	1	1	1	0	1	0	0	1	0	0	1	1	1	1	0	0	0	0	0	0	0	0	0	0
554	86	1	25.1148	0	1	1	32	1	0	0	654	31	16	54	12.4	1	1	0	0	0	0	0	0	0	0	1	1	1	1	1	0	0	1	0	0	0	0	0	0	0	0
555	48	1	35.463	0	0	0	27	0	0	0	2542.9	17	10	380	34	1	1	1	0	1	0	0	0	0	0	0	0	1	1	1	1	0	0	1	0	0	0	0	0	0	0
556	74	0	24.3533	0	1	0	28	0	0	0	1633	35	45	37	63.6	0	0	0	0	0	0	0	0	0	0	0	1	1	1	1	0	0	0	1	0	0	0	0	0	0	0
557	68	1	24.5741	0	1	1	82	0	0	0	1215.6	50	38	63	52.1	1	1	0	0	1	0	0	0	0	0	0	0	1	1	1	0	0	1	1	0	0	0	1	0	0	0
558	84	1	24.3689	0	1	1	16	0	0	0	1731.1	15	10	20	9.9	1	1	0	0	1	0	1	0	0	1	0	0	1	1	0	0	0	1	1	0	0	0	0	0	0	0
559	83	0	25.8475	0	1	1	31	0	0	0	601.3	29	21	48	43.7	1	1	1	0	1	0	0	0	0	0	0	0	1	1	1	0	0	1	1	0	0	0	0	0	0	0
560	67	1	28.1112	1	1	1	18	0	0	0	864	42	24	297	29.3	1	0	0	1	0	0	1	0	0	0	0	1	1	1	1	1	0	1	1	1	0	0	0	0	0	0
561	57	1	25.8621	0	0	0	16	0	0	0	241.6	114	72	532	62.2	1	0	0	0	1	0	0	0	0	0	1	1	1	1	1	0	0	1	1	0	0	0	0	0	0	0
562	81	0	21.3555	0	1	1	17	0	0	0	4921.1	248	398	167	25.7	0	1	0	0	1	0	0	0	0	0	0	0	1	0	0	0	0	1	0	0	0	0	0	0	0	0
563	72	1	25.4366	0	0	1	10	0	0	0	110.7	48	48	125	51.7	1	0	1	0	0	0	0	0	0	0	0	1	1	0	0	0	0	1	0	0	0	0	0	0	0	0
564	72	0	12.7784	0	1	1	73	0	0	0	1411.2	36	18	44	52.2	1	1	0	1	0	0	0	1	0	0	0	0	1	0	1	0	0	1	0	0	0	0	0	1	0	0
565	32	1	22.6337	0	0	0	6	0	0	0	500.1	19	16	43	111.2	1	0	0	0	1	0	0	0	0	0	0	0	1	1	1	0	0	1	0	0	0	0	0	0	0	0
566	82	0	19.1696	0	0	0	8	0	0	0	246.1	22	14	20	14.7	0	0	1	0	0	0	0	0	0	0	0	0	1	1	0	0	0	1	1	0	0	0	0	0	0	0
567	53	1	17.5	0	1	0	24	0	0	0	1746.4	140	67	164	80.3	1	0	0	0	0	0	0	0	0	0	1	1	1	1	1	0	0	1	1	0	0	0	0	0	0	0
568	79	1	24.0055	0	1	0	28	1	0	0	425.9	29	5	193	40.2	1	1	1	0	0	0	0	0	0	0	0	0	1	0	0	1	0	1	0	0	0	0	0	0	0	0
569	67	1	21.5065	0	0	0	11	0	0	0	277	15	16	250	50.3	1	0	0	0	0	0	0	0	0	0	0	0	1	1	1	0	0	1	1	0	0	0	0	0	0	0
570	75	1	25.3653	0	0	0	13	0	0	0	486.8	26	25	102	25.5	1	1	1	1	0	0	0	0	0	0	0	0	1	1	1	0	0	1	0	0	1	0	0	0	0	0
571	91	0	25.9181	0	1	0	12	0	0	0	1183.9	33	23	140	30.5	0	1	0	0	0	0	0	0	0	0	0	0	1	1	0	0	0	1	1	0	0	0	0	0	0	0
572	41	1	34.7449	0	1	0	7	0	0	0	152.9	23	28	49	60.2	1	0	1	0	0	0	0	0	0	0	0	1	1	0	1	0	0	0	0	0	0	0	0	0	0	0
573	85	1	24.4886	0	1	0	16	0	0	0	316	18	13	57	41.7	1	0	1	0	1	0	0	0	0	0	0	0	1	0	1	0	0	1	0	0	0	0	0	0	0	0
574	68	0	20.7008	0	1	0	15	0	0	0	2323	35	47	71	63.1	0	1	0	0	0	0	0	0	0	0	0	0	1	1	1	0	0	1	0	0	0	0	0	0	0	0
575	45	1	23.4198	0	0	0	24	0	0	0	207.4	28	32	91	78.7	1	0	0	0	0	0	0	0	0	0	1	0	1	1	1	0	0	1	0	0	0	0	0	0	0	0
576	77	1	27.0993	0	1	0	19	0	0	0	96.6	31	11	85	58.3	1	1	1	0	0	0	1	0	0	0	0	0	1	0	1	0	0	1	0	0	1	0	0	0	0	0
577	82	0	20.1966	0	1	1	69	0	0	0	897.9	24	12	43	17.6	1	1	1	1	0	0	0	0	0	0	0	0	1	0	0	0	0	1	1	0	0	0	0	0	0	0
578	80	0	19.7798	0	0	0	9	0	0	0	323.6	26	13	18	39.1	1	1	1	1	1	0	0	0	0	0	0	0	1	1	0	0	0	1	1	1	0	0	0	0	0	0
579	85	1	23.7943	0	1	0	15	0	0	0	19.5	15	9	27	17.9	1	0	1	0	0	0	0	0	0	0	0	0	1	0	1	0	0	1	0	0	0	0	0	0	0	0
580	66	0	20.0546	0	0	0	15	0	0	0	119.2	29	28	38	88.1	1	0	0	0	0	0	0	0	0	0	0	0	1	0	1	0	0	0	0	0	0	0	0	0	0	0
581	85	0	26.6204	0	1	0	27	0	0	0	126.8	16	9	56	25.5	1	0	1	1	0	0	0	0	0	0	0	0	1	0	0	0	0	1	0	0	0	0	0	0	0	0
582	92	0	22.398	0	0	0	15	0	0	0	2421.1	18	6	15	28.7	1	1	1	1	1	0	1	0	0	1	0	0	1	1	1	0	0	1	0	0	0	0	0	0	0	0
583	82	0	21.8222	0	1	1	25	0	0	0	117.8	21	10	17	120.1	1	0	0	0	0	0	0	1	0	0	0	0	1	0	1	0	0	1	0	0	0	0	0	1	0	0
584	71	0	20.35	0	1	1	21	0	0	0	2756.3	32	20	23	46.2	0	0	0	1	0	0	0	0	0	0	0	1	1	1	0	0	0	1	1	1	0	0	0	0	0	0
585	78	1	25.1701	0	1	0	16	0	0	0	918.8	69	58	56	41.4	1	0	1	1	0	0	1	0	0	1	0	1	1	1	1	0	0	1	1	0	1	0	0	0	0	0
586	87	1	21.1797	0	1	0	10	0	0	0	467.4	32	18	18	22.1	1	0	1	1	0	0	0	0	0	0	0	0	1	0	1	0	0	0	0	0	0	1	0	0	0	0
587	54	1	25.9325	0	1	1	35	0	0	0	132.3	23	22	27	56.8	0	0	1	0	0	0	0	0	0	0	0	0	1	1	1	0	0	1	1	0	0	0	0	0	0	0
588	90	1	32.2376	0	1	1	24	0	0	0	503.3	46	36	119	47.1	1	0	0	0	0	0	0	0	0	0	0	0	1	0	0	0	0	1	0	0	0	0	0	0	0	0
589	77	1	23.2708	0	1	1	21	1	0	0	953.3	71	26	10	8.8	1	0	1	0	0	0	0	0	0	0	0	0	0	1	1	0	0	1	1	0	0	0	1	0	0	0
590	85	0	22.5183	0	1	0	24	0	0	0	289.8	26	12	37	51.8	1	0	0	0	0	0	0	0	0	0	0	0	1	0	1	0	0	1	0	0	1	1	0	0	0	1
591	82	1	30.1194	0	1	1	21	0	0	0	465.7	41	33	56	37.3	1	0	0	0	0	0	0	1	0	0	0	0	1	0	0	0	0	1	0	0	0	0	0	1	0	0
592	86	0	19.9287	0	1	1	62	0	0	0	4379.1	61	46	63	17.8	1	1	1	1	1	0	0	0	0	0	0	0	1	1	1	1	0	1	0	1	1	0	0	0	0	0
593	31	1	29.6358	0	1	0	32	0	0	0	876	22	31	57	46.1	1	1	1	0	0	0	0	0	0	0	1	0	1	1	1	0	0	1	1	0	0	0	0	0	0	0
594	80	1	25.9701	0	1	0	20	0	0	0	490.3	19	16	17	37.6	1	1	0	1	1	0	0	0	0	0	0	1	1	1	1	0	0	1	0	0	1	0	0	0	0	0
595	70	1	17.0239	0	1	1	14	1	0	0	1163.6	41	15	74	56.7	1	0	1	0	0	0	0	1	0	0	0	1	1	0	1	0	0	1	0	0	0	0	0	1	0	0
596	78	1	21.8101	0	0	0	12	0	0	0	186.9	23	24	64	42.8	1	1	1	0	0	0	0	0	0	0	0	1	1	1	1	0	0	1	1	0	0	0	0	0	0	0
597	89	1	31.6032	0	1	0	23	0	0	0	218.1	41	28	62	35.1	1	0	0	0	0	0	0	0	0	0	0	1	1	1	0	0	0	1	1	0	0	0	0	0	0	0
598	88	0	16.7011	0	1	1	16	1	0	0	1471.2	34	27	47	13.8	1	0	1	0	0	0	1	0	0	1	0	0	1	1	1	0	0	1	1	0	0	0	0	0	0	0
599	54	1	31.5044	0	1	0	12	0	0	0	284.3	65	131	50	77.8	1	1	1	0	0	0	0	0	0	0	0	0	1	1	1	0	0	0	0	0	0	0	0	0	0	0
600	49	1	23.8981	0	0	0	25	0	0	0	1101	21	14	27	49.3	1	0	0	0	0	0	0	0	0	0	0	0	1	1	1	0	0	0	1	0	0	0	0	0	0	0
601	94	1	20.5592	0	1	0	13	0	0	0	351.4	28	11	13	32.8	1	0	0	0	0	0	0	0	0	0	0	0	1	0	0	0	0	1	0	1	0	0	0	0	0	0
602	80	1	24.4141	0	0	0	11	0	0	0	268.9	24	19	17	54.6	1	0	0	1	0	0	0	0	0	0	0	0	1	0	1	0	0	1	0	0	0	0	0	0	0	0
603	75	1	25.4153	0	1	1	11	0	0	0	422	42	25	91	43.6	1	1	1	1	0	0	0	0	0	0	0	1	1	1	0	1	0	1	1	0	0	0	0	0	0	0
604	82	0	21.2	0	1	0	13	0	0	0	1490.6	45	28	24	39.6	1	1	0	1	0	0	0	0	0	0	0	0	1	1	1	0	0	1	1	1	0	0	0	0	0	0
605	80	1	24.7069	0	1	0	9	0	0	0	279.8	15	9	23	8.2	1	0	0	1	0	0	0	0	0	0	0	0	0	1	1	0	0	1	1	0	0	0	0	0	0	0
606	83	0	28.757	0	1	1	40	0	0	0	700	24	13	28	20.9	1	1	1	1	1	0	0	0	0	0	0	0	1	1	1	1	0	1	1	0	0	0	0	0	0	0
607	81	1	22.0428	0	1	1	34	0	0	0	2423.7	27	15	26	21.2	1	1	0	0	0	0	0	0	0	0	0	0	1	1	1	0	0	1	1	0	0	0	0	0	0	0
608	94	0	18.3383	0	1	0	21	0	0	0	428.1	30	21	30	55.7	1	0	1	0	0	0	0	0	0	0	0	0	1	1	0	0	0	1	1	0	0	0	0	0	0	0
609	76	1	24.6599	0	1	1	26	1	0	0	385	159	97	243	55.4	1	1	0	1	1	0	0	0	0	0	0	1	1	1	1	0	0	1	1	0	0	0	0	0	0	0
610	87	0	22.1521	0	0	0	16	0	0	0	1259.7	18	12	25	25.2	1	1	1	0	1	0	0	0	0	0	0	0	1	1	0	0	0	0	0	0	0	0	0	0	0	0
611	72	0	16.0256	0	1	0	28	0	0	0	970.4	31	34	351	48.9	0	0	0	0	1	0	0	0	0	0	0	0	1	0	0	0	0	0	0	0	0	0	0	0	0	0
612	80	1	23.7716	0	1	1	19	0	0	0	117.6	17	12	51	102	1	0	0	0	0	0	0	0	0	0	0	0	1	0	1	0	0	1	0	0	0	0	0	0	0	0
613	60	1	22.913	0	0	0	20	0	0	0	892.5	40	37	160	56.8	0	0	1	0	1	0	0	0	0	0	0	1	1	1	1	0	0	1	1	0	0	0	0	0	0	0
614	77	1	21.4063	0	0	0	15	0	0	0	84.3	31	12	97	39.5	1	0	1	1	1	0	1	0	0	0	1	1	1	0	0	0	0	1	0	1	0	0	0	0	0	0
615	77	0	21.1746	0	1	0	12	0	0	0	903.4	21	9	11	48.6	1	1	1	1	1	0	1	0	0	0	0	0	1	1	0	0	0	1	1	1	1	0	1	0	0	0
616	92	1	19.3473	0	1	1	16	0	0	0	800.8	20	9	18	64.1	0	0	0	0	0	0	0	0	0	0	0	0	1	1	1	0	0	0	1	0	0	0	0	0	0	0
617	74	1	24.577	0	1	1	15	1	0	0	726.1	79	54	25	64.9	0	1	0	0	0	0	0	0	0	0	0	0	1	1	1	0	0	1	1	0	0	0	0	0	0	0
618	96	0	22.7884	0	1	0	28	0	0	0	678.4	32	20	42	29.5	1	1	0	0	1	0	1	0	0	0	0	0	1	0	1	0	0	1	0	0	0	0	0	0	0	0
619	49	1	30.0898	0	1	1	24	0	0	0	1036.6	39	34	42	80	1	1	0	0	0	0	0	0	0	0	1	0	1	1	1	0	0	1	1	0	0	0	0	0	0	0
620	87	1	18.4641	0	1	0	16	0	0	0	700	19	9	12	40.8	1	1	1	1	0	0	1	0	0	0	0	0	1	0	0	0	0	1	0	0	0	0	0	0	0	0
621	80	1	24.2722	0	0	0	14	0	0	0	623.4	37	27	171	43.2	1	1	0	0	0	0	0	0	0	0	0	1	1	1	1	0	0	1	1	0	0	0	0	0	0	0
622	78	1	21.9531	0	1	0	19	0	0	0	240.4	87	31	28	47.2	1	1	1	1	1	0	0	0	0	0	0	0	1	1	0	0	0	1	0	1	0	1	0	0	0	0
623	77	0	23.6686	0	1	0	11	0	0	0	1609.9	27	29	135	39.1	1	1	1	1	0	0	0	0	0	0	0	0	1	1	0	0	0	1	1	0	0	0	0	0	0	0
624	59	1	28.2942	0	1	0	11	0	0	0	208.4	23	38	297	87.6	0	0	1	0	1	0	0	0	0	0	0	1	1	1	1	0	0	1	0	0	0	0	0	0	0	0
625	58	1	15.467	0	1	0	7	0	0	0	929.4	33	23	56	40.3	1	1	0	0	0	0	0	0	0	0	1	0	1	1	0	0	0	0	0	0	0	0	0	0	0	0
626	91	0	24.2091	0	1	0	21	0	0	0	700	35	25	57	61.9	1	1	0	0	0	0	0	0	0	0	0	1	1	0	1	0	0	1	0	0	0	0	0	0	0	0
627	85	0	26.3502	0	0	0	45	0	0	0	66.7	14	7	31	16.7	1	0	1	1	0	0	0	0	0	0	0	0	1	0	0	0	0	1	0	0	0	0	0	0	0	0
628	90	1	25.0724	0	1	1	16	0	0	0	212.9	18	11	29	59.8	1	0	0	1	0	0	1	0	0	0	0	0	1	0	1	0	0	1	0	0	0	0	0	0	1	1
629	75	0	20.237	0	0	0	15	0	0	0	336.9	17	8	40	11.4	1	0	1	1	0	0	0	0	0	0	0	0	1	0	1	0	0	1	0	0	0	0	0	0	0	0
630	82	1	19.9653	0	1	0	15	0	0	0	202.5	24	10	83	41.8	0	1	1	1	1	0	0	0	0	0	0	1	1	0	0	0	0	1	0	1	0	0	1	0	0	0
631	67	1	23.8672	0	1	1	15	0	0	0	580	476	165	562	22.9	1	0	1	0	1	0	0	0	0	0	0	1	1	1	1	0	1	1	1	0	0	0	0	0	0	0
632	80	1	24.8819	0	1	0	4	0	0	0	521.5	56	102	155	51.8	1	0	0	1	0	0	0	1	0	0	0	1	1	1	0	0	0	1	1	0	0	0	0	1	0	0
633	90	0	28.1684	0	1	0	32	1	0	0	472.4	11	5	23	21.4	1	1	1	1	0	0	0	0	0	0	0	0	1	1	1	0	0	1	0	0	0	0	0	0	0	0
634	84	1	19.1351	0	1	1	28	0	0	0	237.7	11	7	58	14.5	1	0	0	0	0	0	0	0	0	0	0	1	1	0	1	1	0	1	0	0	0	0	0	0	0	0
635	34	0	27.8189	0	1	1	28	0	0	0	432.8	13	10	43	89.5	1	0	0	0	0	0	0	0	0	0	0	0	1	1	1	0	0	1	0	0	0	0	0	0	0	0
636	86	0	24.3121	0	1	1	22	1	0	0	250	43	38	26	36.7	1	1	0	1	1	0	1	0	0	0	0	0	1	1	0	0	0	1	0	0	0	0	1	0	0	0
637	89	1	18.5733	0	1	1	43	0	0	0	675.6	31	21	30	29	1	1	1	0	1	0	0	0	0	0	0	1	1	1	1	1	0	1	1	0	0	0	0	0	0	0
638	79	1	22.9209	0	0	1	9	0	0	0	845.4	31	29	62	42.6	1	0	1	1	1	0	1	0	0	1	0	0	1	1	1	0	0	1	1	0	1	0	0	0	0	0
639	94	0	26.7222	0	1	1	45	1	0	0	1079.1	12	6	6	45.3	1	0	0	1	0	0	0	0	0	0	0	0	1	0	0	0	0	1	0	0	0	0	0	0	0	0
640	68	1	22.9201	0	0	0	22	0	0	0	424.2	26	29	18	61.8	1	0	0	0	1	0	0	0	0	0	0	0	1	1	1	0	0	1	1	0	0	0	0	0	0	0
641	62	0	26.1011	0	1	1	21	0	0	0	769.1	19	22	13	22.5	1	0	1	0	0	0	0	0	0	0	0	0	1	1	0	0	0	1	1	0	0	0	0	0	0	0
642	82	1	16.1396	1	1	1	12	0	0	0	255.1	24	11	28	48.9	1	1	1	0	0	0	0	0	0	0	0	0	1	1	0	0	0	1	1	0	0	0	0	0	0	0
643	75	0	33.9111	0	0	0	9	0	0	0	306.8	22	15	27	41.5	1	1	1	1	1	0	1	0	0	0	0	0	1	1	0	0	0	1	1	0	0	0	0	0	0	0
644	63	0	35.5071	0	1	0	9	1	0	0	1156.7	22	19	199	11.6	0	1	1	1	0	0	0	0	0	0	0	0	1	1	1	1	0	1	1	0	0	0	0	0	0	0
645	88	1	23.7645	0	0	0	13	0	0	0	377.3	69	13	50	35.7	1	1	1	1	1	0	0	0	0	0	0	0	1	0	0	1	0	1	0	0	0	0	1	0	0	0
646	80	1	25.5528	0	1	0	11	0	0	0	781.4	21	15	43	71.4	1	0	1	1	0	0	0	0	0	0	0	0	1	0	0	0	0	1	0	0	0	1	0	0	0	0
647	75	0	21.4792	0	0	1	21	0	0	0	375.4	14	6	31	10	1	0	1	1	0	0	0	0	0	0	0	0	1	0	1	0	0	1	0	0	0	0	0	0	0	0
648	31	1	41.0789	0	1	1	7	0	0	0	367.4	39	49	70	86.5	1	0	1	0	0	0	0	0	0	0	1	0	1	1	1	0	0	1	0	0	0	0	0	0	0	0
649	88	0	23.3892	1	1	0	17	0	0	0	952.3	50	49	58	55.1	1	1	0	1	1	0	0	0	0	0	0	0	1	1	1	0	0	0	0	0	0	0	0	0	0	0
650	91	1	23.4602	0	1	1	24	0	0	0	540.4	16	14	27	24.5	1	1	0	1	0	1	0	0	0	0	0	0	1	0	1	0	0	1	0	0	0	0	0	0	0	0
ALT, alanine transaminase; AST, aspartate aminotransferase; BMI, body mass index; BNP, brain natriuretic peptide; COPD, chronic obstructive pulmonary disease; eGFR, estimated glomerular filtration rate; HCU, high care unit; ICU, intensive care unit; NYHA, New York Heart Association; NPPV, noninvasive positive pressure ventilation; PCI, percutaneous coronary intervention; SD, standard deviation; γ…
